# Supplementary material for: Physical activity levels and psychological parameters among university students following the COVID-19 pandemic
Source: BMC Sports Sci Med Rehabil. 2025 May 8;17:117. doi: 10.1186/s13102-025-01166-7 (PMC12060406; doi:10.1186/s13102-025-01166-7)
Supplement: Supplementary file 2 — Supplementary Material 2 [file 13102_2025_1166_MOESM2_ESM.xlsx]

## Sheet: Empty Tables
id	age	gender	class	IPAQ1a	IPAQ1b	IPAQ2a	IPAQ2b	IPAQ3a	IPAQ3b	TOTAL_MET	S_Efficiaciy_1	S_Efficiaciy_2	S_Efficiaciy_3	S_Efficiaciy_4	S_Efficiaciy_5	S_Efficiaciy_6	S_Efficiaciy_7	S_Efficiaciy_8	S_Efficiaciy_9	S_Efficiaciy_10	P_resilliance_1	P_resilliance_2	P_resilliance_3	P_resilliance_4	P_resilliance_5	P_resilliance_6	S_Confidence_1	S_Confidence_2	S_Confidence_3	S_Confidence_4	S_Confidence_5	S_Confidence_6	S_Confidence_7	S_Confidence_8	S_Confidence_9	S_Confidence_10	S_Confidence_11	S_Confidence_12	S_Confidence_13	S_Confidence_14	S_Confidence_15	S_Confidence_16	S_Confidence_17	S_Confidence_18	S_Confidence_19	S_Confidence_20	S_Confidence_21	S_Confidence_22	S_Confidence_23
	21	1	5	1	0	1	0	2	0	0	4	4	4	4	4	4	4	4	4	4	5	1	5	5	5	5	5	5	4	5	4	5	4	5	4	5	4	5	4	5	5	5	5	5	4	4	1	5	4
	21	1	4	0	0	0	0	7	0	0	2	2	2	2	2	2	2	2	2	2	2	3	2	3	2	3	4	4	4	3	3	3	4	4	4	4	4	3	3	3	3	3	3	3	3	4	4	4	4
	23	1	4	0	0	0	0	7	0	0	2	2	2	2	2	2	2	2	2	2	3	2	3	2	3	2	3	2	3	3	3	3	3	2	3	3	3	3	4	3	3	3	3	3	3	3	4	3	3
	21	1	4	0	0	0	0	7	0	0	2	2	2	2	2	2	2	2	2	2	2	3	2	3	2	3	3	3	3	3	3	3	4	4	3	4	3	4	4	3	4	3	3	3	3	3	3	3	3
	20	1	4	0	0	0	0	7	0	0	3	3	3	3	3	3	3	3	3	3	4	3	4	3	3	3	3	3	5	4	5	5	5	4	5	5	5	5	5	4	5	5	5	4	5	5	5	5	4
	22	1	4	0	0	0	0	6	0	0	2	2	2	2	2	2	2	2	2	2	2	3	2	3	2	3	2	3	3	3	3	2	3	3	3	3	3	4	3	3	2	3	3	3	4	4	4	4	3
	21	1	4	0	0	0	0	5	0	0	3	3	4	4	4	4	4	3	3	3	3	3	3	3	3	4	4	3	3.940467997247075	5	5	4	5	4	5	5	4	4	4	4	4	5	5	4	4	4	4	4	2
	21	1	4	0	0	0	0	5	0	0	3	3	4	4	4	4	4	3	3	3	3	3	3	3	3	4	4	3	3.940467997247075	5	5	4	5	4	5	5	4	4	4	4	4	5	5	4	4	4	4	4	2
	21	1	4	0	0	0	0	0	0	0	2	2	3	2	4	3	3	2	3	3	4	3	4	3	2	3	2	4	4	4	3	4	3	5	5	5	3	3	3	5	2	5	4	3	3	2	3	3	4
	21	1	4	0	0	0	0	0	0	0	2	2	3	2	4	3	3	2	3	3	4	3	4	3	2	3	2	4	4	4	3	4	3	5	5	5	3	3	3	5	2	5	4	3	3	2	3	3	4
	20	1	3	0	0	0	0	7	0	0	2	2	3	2	2	2	3	2	2	2	3	3	3	3	3	3	3	4	4	3	2	3	3	3	4	3	3	4	4	3	3	3	3	3	4	4	4	4	2
	22	1	3	0	0	0	0	5	0	0	3	2	1	2	2	1	2	2	3	2	5	4	1	1	4	1	3	4	5	4	2	5	4	5	4	4	3	4	5	4	5	5	4	4	4	1	4	4	3
	22	1	3	0	0	0	0	5	0	0	3	2	1	2	2	1	2	2	3	2	5	4	1	1	4	1	3	4	5	4	2	5	4	5	4	4	3	4	5	4	5	5	4	4	4	1	4	4	3
	20	1	3	0	0	0	0	5	0	0	2	2	3	3	3	3	2	2	3	4	2	4	2	4	2	4	3	3	5	4	3	5	4	5	5	4	4	4	5	4	4	5	4	4	5	3	4	4	3
	22	1	3	0	0	0	0	5	0	0	2	2	3	3	3	2	3	2	2	3	3	2	2	2	3	2	3	2	2	3	3	4	3	3	4	4	3	4	4	4	3	4	4	3	3	2	5	4	4
	25	1	3	0	0	0	0	5	0	0	2	3	3	3	3	3	3	3	3	3	4	3	4	3	4	3	4	3	4	4	3	4	4	4	4	3	4	4	4	4	4	4	3	4	4	4	4	4	4
	20	1	3	0	0	0	0	5	0	0	2	2	3	3	3	3	2	2	3	4	2	4	2	4	2	4	3	3	5	4	3	5	4	5	5	4	4	4	5	4	4	5	4	4	5	3	4	4	3
	22	1	3	0	0	0	0	5	0	0	2	2	3	3	3	2	3	2	2	3	3	2	2	2	3	2	3	2	2	3	3	4	3	3	4	4	3	4	4	4	3	4	4	3	3	2	5	4	4
	21	1	3	0	0	0	0	5	0	0	4	3	4	2	3	2	2	1	1	3	3	5	1	5	5	5	2	2	3	2	2	5	4	5	5	2	3	4	4	4	3	4.362068965517241	4	3	3	3	3	4	3
	22	1	3	0	0	0	0	2	0	0	3	2	3	4	4	3	2	2	2	3	3	4	5	3	3	1	2	3	4	3	4	5	5	3	5	3	4	4	5	5	3	5	4	3	4	5	5	5	4
	21	1	3	0	0	0	0	0	60	0	4	4	3	3	4	3	4	3	3	3	3	2	2	1	4	2	4	5	4	5	5	5	5	4	5	5	4	5	5	4	4	5	5	5	4	5	4	4	4
	25	1	3	0	0	0	0	0	0	0	3	3	2	4	4	2	3	3	1	3	5	1	5	1	3	1	3	4	1	5	3	5	4	4	5	2	3	4	5	5	5	5	5	5	5	5	5	5	4
	25	1	3	0	0	0	0	0	0	0	3	3	2	4	4	2	3	3	1	3	5	1	5	1	3	1	3	4	1	5	3	5	4	4	5	2	3	4	5	5	5	5	5	5	5	5	5	5	4
	18	1	2	2	0	2	0	7	0	0	2	2	3	3	1	2	3	3	3	2	4	2	5	3	3	2	4	3	3	3	2	4	4	3	4	3	3	3	4	4	4	4	4	4	4	4	3	3	3
	18	1	2	2	0	2	0	7	0	0	2	2	3	3	1	2	3	3	3	2	4	2	5	3	3	2	4	3	3	3	2	4	4	3	4	3	3	3	4	4	4	4	4	4	4	4	3	3	3
	20	1	2	0	0	4	0	7	0	0	3	3	2	2	3	4	4	2	3	2	1	5	2	5	1	5	2	4	2	4	2	4	3	5	5	5	3	5	5	3	1	5	5	4	4	5	3	3	1
	20	1	2	0	0	4	0	7	0	0	3	3	2	2	3	4	4	2	3	2	1	5	2	5	1	5	2	4	2	4	2	4	3	5	5	5	3	5	5	3	1	5	5	4	4	5	3	3	1
	20	1	2	2	0	1	0	7	0	0	4	3	2	2	3	4	4	3	2	1	4	2	4	1	1	3	2	5	3	3	2	4	4	3	5	5	5	5	5	5	5	4	4	4	3	3	2	4	3
	20	1	2	2	0	0	0	7	0	0	3	3	3	2	2	3	2	2	3	3	2	3	4	3	3	2	3	4	4	4	3	5	5	3	5	4	4	3	5	3	5	5	4	3	4	5	4	3	4
	28	1	2	0	0	0	0	7	0	0	3.0037697052775876	2.8523972602739724	2.8743994509265614	2.9358710562414267	3.1652949245541837	2.78147512864494	2.9872983178853416	2.883904109589041	2.8423037367158037	2.8268175582990396	3.5383824537354354	2.83339046966061	3.4840261078667125	2.758679958748711	3.101963486048915	2.7024340075419953	3.50893470790378	3.4967342729460293	3.940467997247075	3.939028591112642	3.5	4.334482758620689	4.081774081774082	3.7328979030594707	4.27492238703001	4.100759144237405	3.755256807997242	4.147433689286944	4.198967297762478	3.9703550499827647	4.134137931034482	4.362068965517241	4.251290877796902	3.964839710444674	4.05146804835924	3.665400552486188	3.857339765678842	3.8676774638180564	3.5884588804422943
	28	1	2	0	0	0	0	7	0	0	3.0037697052775876	2.8523972602739724	2.8743994509265614	2.9358710562414267	3.1652949245541837	2.78147512864494	2.9872983178853416	2.883904109589041	2.8423037367158037	2.8268175582990396	3.5383824537354354	2.83339046966061	3.4840261078667125	2.758679958748711	3.101963486048915	2.7024340075419953	3.50893470790378	3.4967342729460293	3.940467997247075	3.939028591112642	3.5	4.334482758620689	4.081774081774082	3.7328979030594707	4.27492238703001	4.100759144237405	3.755256807997242	4.147433689286944	4.198967297762478	3.9703550499827647	4.134137931034482	4.362068965517241	4.251290877796902	3.964839710444674	4.05146804835924	3.665400552486188	3.857339765678842	3.8676774638180564	3.5884588804422943
	19	1	2	0	0	0	0	7	0	0	3	2	3	3	4	3	3	4	4	2	4	2	3	4	1	3	4	4	4	5	3	5	5	5	5	5	5	5	5	5	5	5	5	5	5	2	5	5	3
	18	1	2	0	0	0	0	7	0	0	3	3	4	4	4	1	3	4	3	3	4	2	4	2	3	2	3	4	5	5	5	4	4	3	5	5	4	5	4	3	5	5	5	3	4	5	4	3	2
	21	1	2	0	0	0	0	7	0	0	3	2	3	3	4	3	4	4	4	3	4	1	4	1	4	1	4	4	5	5	5	5	4	4	4	4	4	4	5	4	4	5	4	5	4	4	4	4	5
	18	1	2	0	0	0	0	7	0	0	3	3	4	4	4	1	3	4	3	3	4	2	4	2	3	2	3	4	5	5	5	4	4	3	5	5	4	5	4	3	5	5	5	3	4	5	4	3	2
	18	1	2	0	0	0	0	7	0	0	3	3	4	4	4	1	3	4	3	3	4	2	4	2	3	2	3	4	5	5	5	4	4	3	5	5	4	5	4	3	5	5	5	3	4	5	4	3	2
	20	1	2	0	0	0	0	7	0	0	3	2	3	3	3	2	3	2	3	2	4	2	4	2	4	2	4	4	4	5	3	5	4	5	4	4	4	3	4	3	5	4	4	4	4	5	3	3	3
	20	1	2	0	0	0	0	7	0	0	3	2	3	3	3	2	3	2	3	2	4	2	4	2	4	2	4	4	4	5	3	5	4	5	4	4	4	3	4	3	5	4	4	4	4	5	3	3	3
	20	1	2	0	0	0	0	7	0	0	3	2	3	3	3	2	3	2	3	2	4	2	4	2	4	2	4	4	4	5	3	5	4	5	4	4	4	3	4	3	5	4	4	4	4	5	3	3	3
	25	1	2	0	0	0	0	7	0	0	4	4	4	4	4	4	4	4	4	4	3	3	3	3	3	3	4	5	5	5	5	5	5	5	5	5	4	5	5	5	5	5	5	5	5	4	5	5	5
	25	1	2	0	0	0	0	7	0	0	4	4	4	4	4	4	4	4	4	4	3	3	3	3	3	3	4	5	5	5	5	5	5	5	5	5	4	5	5	5	5	5	5	5	5	4	5	5	5
	19	1	2	0	0	0	0	7	0	0	3	4	3	3	4	3	2	4	3	2	4	2	4	2	3	2	5	4	4	4	3	4	4	3	4	5	4	5	4	4	5	5	5	4	5	5	4	4	4
	23	1	2	0	0	0	0	7	0	0	3	3	4	2	3	2	3	2	3	1	3	4	2	4	1	3	2	1	4	4	2	5	4	3	5	2	2	3	4	3	3	5	4	3	4	2	1	3	2
	23	1	2	0	0	0	0	7	0	0	3	3	4	2	3	2	3	2	3	1	3	4	2	4	1	3	2	1	4	4	2	5	4	3	5	2	2	3	4	3	3	5	4	3	4	2	1	3	2
	19	1	2	0	0	0	0	7	0	0	2	1	1	1	2	1	1	1	2	1	1	1	1	1	1	1	5	5	4	5	5	4	5	5	5	4	4	5	5	4	5	4	4	5	4	5	4	4	5
	22	1	2	0	0	0	0	7	0	0	2	2	2	3	2	2	3	2	2	2	3	3	3	3	3	3	1	3	3	2	3	3	3	2	3	3	2	3	3	3	3	2	3	3	3	3	2	4	3
	19	1	2	0	0	0	0	6	0	0	2	3	3	2	3	3	3	4	3	4	2	5	2	3	2	3	3	3	4	4	5	5	2	4	5	3	4	4	3	4	5	5	4	4	3	5	3	4	3
	19	1	2	0	0	0	0	6	0	0	2	3	3	2	3	3	3	4	3	4	2	5	2	3	2	3	3	3	4	4	5	5	2	4	5	3	4	4	3	4	5	5	4	4	3	5	3	4	3
	19	1	2	0	0	0	0	6	0	0	2	3	3	2	3	3	3	4	3	4	2	5	2	3	2	3	3	3	4	4	5	5	2	4	5	3	4	4	3	4	5	5	4	4	3	5	3	4	3
	19	1	2	0	0	5	0	0	180	0	2	2	2	3	3	2	2	1	2	2	3	4	5	4	4	2	2	4	5	4	3	5	4	2	4	4	5	5	3	4	4	5	3	4	5	5	5	1	4
	19	1	2	5	0	0	60	0	60	0	3	3	2	3	4	4	3	3	2	2	5	3	5	3	4	1	4	2	4	3	3	5	4	2	4	3	3	3	4	3	5	4	4	4	5	5	4	4	5
	19	1	2	5	0	0	60	0	60	0	3	3	2	3	4	4	3	3	2	2	5	3	5	3	4	1	4	2	4	3	3	5	4	2	4	3	3	3	4	3	5	4	4	4	5	5	4	4	5
	19	1	2	5	0	0	60	0	60	0	3	3	2	3	4	4	3	3	2	2	5	3	5	3	4	1	4	2	4	3	3	5	4	2	4	3	3	3	4	3	5	4	4	4	5	5	4	4	5
	19	1	2	0	0	3	0	0	120	0	4	4	4	4	3	1	4	4	1	4	1	5	1	5	1	2	4	5	5	5	5	4	4	5	5	3	3	5	5	5	5	5	5	5	5	5	5	3	4
	20	1	2	0	0	0	0	0	60	0	3	2	4	3	2	2	4	3	3	3	3	3	3	3	4	3	2	2	2	2	2	2	2	2	2	2	2	2	2	2	2	2	2	2	2	2	2	2	2
	25	1	2	0	0	0	0	0	0	0	4	3	3	4	4	3	4	3	3	2	4	2	5	2	1	1	4	5	4	5	4	5	5	5	5	5	5	5	5	5	5	5	5	4	5	3	5	5	5
	25	1	2	0	0	0	0	0	0	0	4	3	3	4	4	3	4	3	3	2	4	2	5	2	1	1	4	5	4	5	4	5	5	5	5	5	5	5	5	5	5	5	5	4	5	3	5	5	5
	19	1	2	0	0	0	0	0	0	0	3	3	3	3	3	3	3	3	3	3	4	3	3	4	3	3	3	4	5	4	2	4	4.081774081774082	2	4	4	4	4	4	4	4	4	4	4	4	4	4	4	4
	19	1	2	0	0	0	0	0	0	0	3	3	3	3	3	3	3	3	3	3	4	3	3	4	3	3	3	4	5	4	2	4	4.081774081774082	2	4	4	4	4	4	4	4	4	4	4	4	4	4	4	4
	20	1	2	0	0	0	0	0	0	0	3	4	3	2	3	3	3	4	3	3	4	4	4	2	3	3	2	2	2	2	2	3	3	4	5	3	4	3	2	4	4	3	2	3	4	3	3	2	1
	19	1	2	0	0	0	0	0	240	0	4	3	4	3	3	4	4	3	4	4	4	4	4	5	4	4	5	5	5	5	4	3	5	5	5	5	5	5	5	5	5	5	5	5	5	4	5	3	4
	19	1	2	0	0	0	0	0	240	0	4	3	4	3	3	4	4	3	4	4	4	4	4	5	4	4	5	5	5	5	4	3	5	5	5	5	5	5	5	5	5	5	5	5	5	4	5	3	4
	18	1	2	0	0	0	0	0	0	0	4	2	4	4	4	4	4	4	4	4	5	5	5	5	5	5	1	3	2	3	3	3	3	3	3	1	1	1	4	2	5	5	5	5	5	3	3	1	1
	19	1	2	0	0	0	0	0	0	0	4	3	4	4	4	4	4	4	4	4	5	5	5	5	5	5	5	5	5	5	5	5	5	5	5	5	5	5	5	5	5	5	5	5	5	5	5	5	4
	19	1	2	0	0	0	0	0	0	0	4	3	4	4	4	4	4	4	4	4	5	5	5	5	5	5	5	5	5	5	5	5	5	5	5	5	5	5	5	5	5	5	5	5	5	5	5	5	4
	21	1	1	0	0	7	0	7	0	0	2	2	4	4	4	3	4	3	2	4	4	2	3	2	1	2	2	2	4	4	4	4	4	5	5	5	5	5	4	4	4	4	5	4	5	2	3	4	4
	21	1	1	0	0	7	0	7	0	0	2	2	4	4	4	3	4	3	2	4	4	2	3	2	1	2	2	2	4	4	4	4	4	5	5	5	5	5	4	4	4	4	5	4	5	2	3	4	4
	19	1	1	2	0	7	0	5	0	0	4	4	3	4	3	3	4	3	4	3	3	2	4	2	4	2	3	3	4	4	4	4	4	3	5	4	4	3	4	4	4	4	5	3	4	4	4	4	4
	19	1	1	2	0	7	0	5	0	0	4	4	3	4	3	3	4	3	4	3	3	2	4	2	4	2	3	3	4	4	4	4	4	3	5	4	4	3	4	4	4	4	5	3	4	4	4	4	4
	19	1	1	4	0	0	60	7	0	0	3	3	2	4	4	3	3	3	2	2	4	4	3	3	2	3	3	3	4	4	3	5	3	4	5	4	5	5	5	4	3	5	5	3	2	4	4	4	1
	20	1	1	0	0	3	0	7	0	0	4	2	4	3	4	4	3	4	3	3	4	3	4	2	3	2	5	4	4	4	3	5	4	4	4	4	5	4	5	4	5	5	5	5	3	4	4	4	5
	19	1	1	0	0	0	0	7	0	0	3	3	3	3	3	3	3	3	3	3	2	3	2	3	2	3	3	3	3	3	3	3	3	3	3	3	3	3	3	3	3	3	3	3	3	3	4	4	4
	20	1	1	0	0	0	0	7	0	0	2	2	3	3	3	4	3	3	2	2	3	3	3	3	2	3	3	2	5	3	3	4	4	4	3	4	4	4	4	4	3	5	5	3	4	3	4	3	3
	19	1	1	0	0	0	0	7	0	0	4	3	3	3	3	3	2	2	2	2	3	2	3	3	3	3	3	3	4	4	3	5	5	3	4	3	3	4	5	4	5	5	5	4	4	4	3	3	3
	19	1	1	0	0	0	0	7	0	0	1	1	3	3	3	2	1	2	1	3	3	1	3	1	3	1	4	4	4	4	2	4	4	4	4	4	4	4	4	4	4	4	4	4	2	3	4	4	4
	18	1	1	0	0	0	0	7	0	0	3	3	3	2	2	2	3	4	3	2	3	2	1	2	4	3	2	4	4	5	2	5	4	5	3	5	4	5	5	5	4	5	3	4	4	5	3	4	4
	18	1	1	0	0	0	0	7	0	0	3	3	3	4	4	3	3	3	4	3	3	2	5	2	3	2	3	5	4	5	4	5	4	4	5	5	4	4	5	3	4	5	5	4	4	5	4	3	2
	24	1	1	0	0	0	0	7	0	0	3	2	2	3	4	3	3	2	3	2	4	2	4	3	3	2	4	4	3	3	4	5	4	3	3	3	3	2	4	3	3	3	3	4	4	3	4	3	4
	18	1	1	0	0	0	0	7	0	0	4	4	3	3	4	4	3	4	3	3	4	3	5	3	3	3	5	5	5	5	4	4	4	5	5	5	4	4	5	5	4	4	4	5	5	5	4	4	5
	19	1	1	1	0	1	0	5	0	0	3	2	4	4	4	4	3	4	3	3	4	2	4	2	4	2	3	4	4	4	3	4	4	4	5	5	5	4	4	5	5	5	5	4	5	3	4	4	4
	19	1	1	1	0	1	0	5	0	0	3	2	4	4	4	4	3	4	3	3	4	2	4	2	4	2	3	4	4	4	3	4	4	4	5	5	5	4	4	5	5	5	5	4	5	3	4	4	4
	18	1	1	0	0	0	0	7	0	0	3	4	3	4	3	3	3	3	3	4	4	4	4	4	4	3	5	5	5	4	5	5	4	5	5	5	5	5	4	4	5	5	5	5	5	5	5	5	5
	18	1	1	0	0	0	0	6	0	0	4	3	3	3	4	4	3	3	3	3	3	3	3	3	2	3	4	3	5	5	3	3	3	3	5	3	4	5	5	4	4	5	5	5	5	2	4	4	3
	18	1	1	0	0	0	0	6	0	0	4	3	3	3	4	4	3	3	3	3	3	3	3	3	2	3	4	3	5	5	3	4	5	3	5	3	4	5	5	4	4	5	5	5	5	2	4	4	3
	20	1	1	0	0	0	0	6	0	0	3	3	3	4	3	2	3	3	2	3	4	3	5	1	5	2	5	4	5	5	5	5	5	5	5	4	4	4	5	5	4	4	5	5	4	5	4	4	4
	19	1	1	0	0	0	0	4	0	0	2	2	4	4	4	2	2	2	4	2	5	5	5	1	5	1	5	2	5	5	5	4	5	5	5	5	5	5	5	5	5	5	5	5	5	3	5	4	1
	21	1	1	0	0	0	0	4	0	0	3	2	2	3	4	2	2	2	2	2	3	3	3	2	3	2	3	3	4	4	3	5	3	2	5	5	2	5	3	2	5	5	5	2	5	5	5	5	4
	18	1	1	0	0	0	0	4	0	0	2	2	3	2	3	3	2	2	2	2	1	2	2	3	1	2	4	3	2	4	2	5	2	2	4	4	2	4	4	4	2	3	3	3	3	1	3	2	2
	22	1	1	0	0	0	0	4	0	0	3	3	3	4	3	2	3	4	3	1	3	3	3	4	3	5	2	4	5	4	2	3	3	4	5	5	4	4	2	4	5	5	5	4	4	4	5	4	4
	22	1	1	0	0	0	0	4	0	0	3	3	3	4	3	2	3	4	3	1	3	3	3	4	3	5	2	4	5	4	2	3	3	4	5	5	4	4	2	4	5	5	5	4	4	4	5	4	4
	19	1	1	0	0	0	0	4	0	0	2	2	3	2	2	2	1	2	2	2	3	3	3	3	2	3	2	4	4	3	2	5	2	2	5	5	4	5	2	3	4	5	4	3	3	3	4	2	2
	19	1	1	0	0	0	0	4	0	0	2	2	3	2	2	2	1	2	2	2	3	3	3	3	2	3	2	4	4	3	2	5	2	2	5	5	4	5	2	2	4	5	4	3	3	3	4	2	2
	20	1	1	0	0	1	0	3	0	0	2	2	4	4	4	4	3	4	2	4	3	5	1	5	1	5	4	4	4	4	4	5	5	5	5	5	5	5	5	4	4	5	5	4	5	2	5	4	2
	20	1	1	2	0	2	0	0	60	0	4	4	3	4	2	2	3	4	4	3	4	3	4	4	3	3	2	4	4	4	3	4	3	2	4	2	4	3	3	4	4	3	3	2	4	4	2	3	3
	20	1	1	2	0	2	0	0	60	0	4	4	3	4	2	2	3	4	4	3	4	3	4	4	3.101963486048915	3	2	4	4	4	3	4	3	2	4	2	4	3	3	4	4	3	3	2	4	4	2	3	3
	20	1	1	0	0	1	0	2	0	0	2	2	1	1	2	1	2	2	2	2	3	3	3	3	3	3	2	2	4	5	2	3	3	4	2	2	4	2	4	3	2	3	2	4	2	3	2	3	3
	18	1	1	0	0	2	0	0	0	0	2	3	3	3	3	3	3	2	2	2	3	4	2	5	4	4	4	4	4	4	4	5	4	4	4	5	2	5	5	4	5	5	4	5	4	2	4	4	2
	18	1	1	0	0	0	0	2	0	0	3	3	2	3	2	3	2	3	3	3	2	2	4	2	2	2	3	3	3	4	3	3	3	4	3	5	5	5	5	5	5	5	4	5	5	5	3	3	3
	20	1	1	0	0	0	0	1	0	0	2	2	2	2	2	3	3	3	3	3	2	3	2	3	3	3	2	1	2	2	2	3	2	1	3	3	1	3	3	3	1	3	2	3	2	1	2	3	2
	20	1	1	0	0	0	0	1	0	0	4	4	4	4	4	4	4	4	4	4	5	5	5	5	5	5	5	5	5	5	5	5	5	5	5	5	5	5	5	5	5	5	5	5	5	5	5	5	5
	20	1	1	0	0	0	0	1	0	0	4	4	4	4	4	4	4	4	4	4	5	5	5	5	5	5	5	5	5	5	5	5	5	5	5	5	5	5	5	5	5	5	5	5	5	5	5	5	5
	19	1	1	0	0	1	0	0	0	0	4	4	2	3	4	4	3	3	4	2	1	2	5	1	2	5	4	4	5	5	3	2	2	2	3	2	3	2	2	2	3	3	2	2	2	2	2	2	2
	18	1	1	0	0	0	0	0	0	0	3	3	2	2	4	3	2	2	2	3	3	3	4	2	5	2	2	5	5	3	2	5	3	2	4	2	3	4	5	4	5	5	3	4	3	4	3	5	4
	18	1	1	0	0	0	0	0	0	0	3	3	2	2	4	3	2	2	2	3	3	3	4	2	5	2	2	5	5	3	2	5	3	2	4	2	3	4	5	4	5	5	3	4	3	4	3	5	4
	21	1	1	0	0	0	0	0	0	0	2	2	2	2	3	2	3	2	2	1	1	4	1	5	1	5	3	2	5	3	3	5	3	2	4	2	4	5	5	3	3	5	3	2	5	5	2	4	4
	19	1	1	0	0	0	0	0	0	0	1	1	2	2	3	1	2	1	1	1	1	4	1	5	2	5	2	1	2	1	1	5	3	5	3	4	3	5	5	2	5	4	2	2	5	2	1	5	1
		1	1	0	0	0	0	0	0	0	2	2	2	2	2	2	2	3	2	3	2	3	3	2	2	3	2	2	2	2	2	2	2	2	2	2	1	2	3	2	5	2	3	2	2	2	3	2	4
		1	1	0	0	0	0	0	0	0	2	2	2	2	2	2	2	3	2	3	2	3	3	2	2	3	2	2	2	2	2	2	2	2	2	2	1	2	3	2	5	2	3	2	2	2	3	2	4
	19	1	1	0	0	0	0	0	0	0	2	2	2	2	2	2	1	2	1	1	1	4	2	5	1	5	2	2	1	2	2	3	2	1	4	4	1	3	3	2	1	2	4	2	3	1	1	3	1
	19	1	1	0	0	0	0	0	0	0	2	2	2	2	2	2	1	2	1	1	1	4	2	5	1	5	2	2	1	2	2	3	2	1	4	4	1	3	3	2	1	2	4	2	3	1	1	3	1
	18	1		0	0	2	0	5	0	0	4	4	4	2	4	3	2	4	1	3	5	3	5	5	5	5	3	4	5	5	5	5	5	3	5	5	2	5	3	5	5	5	5	5	5	1	5	5	5
	18	1		0	0	2	0	5	0	0	4	4	4	2	4	3	2	4	1	3	5	3	5	5	5	5	3	4	5	5	5	5	5	3	5	5	2	5	3	5	5	5	5	5	5	1	5	5	5
	19	1		0	0	0	0	5	0	0	2	2	2	2	4	1	2	4	2	2	3	4	1	4	4	4	2	2	4	3	2	4	2	1	4	5	2	5	2	2	4	5	5	3	5	2	2	1	1
	19	1		0	0	0	0	5	0	0	2	2	2	2	4	1	2	4	2	2	3	4	1	4	4	4	2	2	4	3	2	4	2	1	4	5	2	5	2	2	4	5	5	3	5	2	2	1	1
	19	1		0	0	3	0	0	30	0	3	3	3	2	3	3	3	3	3	3	3	3	3	3	3	3	2	2	2	2	2	2	3	3	3	4.100759144237405	2	2	3	3	3	3	3	3	3	3	3	3	3
	19	1		0	0	3	0	0	30	0	3	3	3	2	3	3	3	3	3	3	3	3	3	3	3	3	2	2	2	2	2	2	3	3	3	4.100759144237405	2	2	3	3	3	3	3	3	3	3	3	3	3
		1		0	0	0	0	0	0	0	4	4	4	4	4	4	4	4	4	4	1	1	1	1	1	1	1	1	1	1	1	1	1	1	1	1	1	1	1	1	1	3	1	1	1	1	1	1	1
		1		0	0	0	0	0	0	0	4	4	4	4	4	4	4	4	4	4	1	1	1	1	1	1	1	1	1	1	1	1	1	1	1	1	1	1	1	1	1	1	1	1	1	1	1	1	1
	20	1		0	0	0	0	0	10	0	3	3	3	3	1	3	3	3	3	3	4	4	4	4	4	4	3	3	4	4	3	4	3	4	4	4	4	4	3	3	4	4	4	3	3	4	4	4	4
	20	1		0	0	0	0	0	10	0	3	3	3	3	1	3	3	3	3	3	4	4	4	4	4	4	3	3	4	4	3	4	3	4	4	4	4	4	3	3	4	4	4	3	3	4	4	4	4
	20	1		0	0	0	0	0	0	0	3	3	3	2	3	1	2	3	3	2	2	3	3	4	2	3	3	3	3	4	3	4	3	2	4	4.100759144237405	2	4	4	4	3	5	4	3	5	2	3	3	4
	22	2	5	0	0	0	60	7	0	0	3	2	3	3	4	2	2	2	3	3	2	4	2	4	2	4	3	1	2	5	4	3	3	3	3	5	4	2	3	2	3	5	4	3	2	1	2	2	1
	21	2	4	1	0	2	0	7	0	0	3	2	2	2	3	2	2	2	2	2	4	3	3	3	3	3	2	4	4	3	2	5	3	2	3	3	2	4	2	2	4	3	3	3	5	2	4	4	4
	21	2	4	1	0	2	0	7	0	0	3	2	2	2	3	2	2	2	2	2	4	3	3	3	3	3	2	4	4	3	2	5	3	2	3	3	2	4	2	2	4	3	3	3	5	2	4	4	4
	21	2	4	0	0	2	0	7	0	0	3	2	2	2	3	3	2	3	3	2	3	3	2	2	3	3	3	3	4	3	2	5	4	3	3	4	3	4	5	3	4	2	2	3	5	4	3	3	4
	22	2	4	0	0	0	0	7	0	0	2	2	1	2	2	3	2	2	2	2	3	3	2	2	2	2	2	3	4	2	2	4	3	2	4	3	3	5	2	4	4	4	3	3	4	4	3	4	3
	21	2	4	0	0	0	0	0	0	0	2	2	2	3	4	4	3	2	2	2	1	5	1	5	1	5	4	4	4	3	3	4	2	2	4	5	4	3	4	5	4	5	5	4	5	1	2	2	2
	22	2	4	0	0	0	0	0	0	0	2	2	3	3	3	1	2	2	1	2	4	3	3	3	3	3	2	4	3	3	3	4	3	2	3	3	3	2	3	2	3	2	3	2	4	2	2	3	3
	20	2	3	0	0	2	0	7	0	0	3	3	4	4	4	3	4	4	4	4	5	3	3	3	2	3	4	4	3	3	4	5	5	2	5	5	5	5	4	5	3	4	4	3	3	2	4	3	4
	22	2	3	0	0	2	0	7	0	0	2	3	3	4	4	2	3	4	4	2	3	3	3	3	4	1	3	4	2	3	3	2	4	4	4	4	4	1	4	4	3	5	5	2	5	5	5	2	5
	22	2	3	0	0	0	0	7	0	0	2	3	3	4	2	3	3	3	2	2	3	3	2	2	3	3	3	2	4	3	3	4	3	3	4	3	3	4	4	3	3	4	4	3	4	2	3	3	2
	19	2	3	0	0	0	0	7	0	0	2	2	2	2	2	2	2	3	2	3	3	3	4	3	3	4	2	2	2	3	2	3	3	3	2	2	2	3	3	2	2	3	3	3	2	2	3	3	3
	19	2	3	0	0	0	0	7	0	0	2	2	2	2	2	2	2	3	2	3	3	3	4	3	3	4	2	2	2	3	2	3	3	3	2	2	2	3	3	2	2	3	3	3	2	2	3	3	3
	19	2	3	0	0	0	0	7	0	0	2	2	2	2	2	2	2	3	2	3	3	3	4	3	3	4	2	2	2	3	2	3	3	3	2	2	2	3	3	2	2	3	3	3	2	2	3	3	3
	20	2	3	0	0	0	0	7	0	0	2	3	2	4	4	3	3	3	3	4	4	2	3	2	4	2	4	3	4	3	3	5	5	3	5	4	5	5	5	5	4	5	5	5	4	5	5	5	5
	20	2	3	0	0	0	0	5	0	0	3	3	3	3	3	3	3	3	3	3	5	1	5	1	4	1	5	5	5	5	5	5	5	3	5	5	5	5	5	5	5	5	5	5	3	5	5	5	5
	20	2	3	0	0	0	0	5	0	0	3	3	3	3	3	3	3	3	3	3	5	1	5	1	4	1	5	5	5	5	5	5	5	3	5	5	5	5	5	5	5	5	5	5	3	5	5	5	5
	20	2	3	0	0	0	0	5	0	0	3	3	3	3	3	3	3	3	3	3	5	1	5	1	4	1	5	5	5	5	5	5	5	3	5	5	5	5	5	5	5	5	5	5	3	5	5	5	5
	23	2	3	1	0	3	0	1	0	0	3	2	3	3	3	4	3	3	3	3	4	4	3	4	4	5	4	4	5	5	5	5	5	5	5	5	5	5	5	5	5	5	5	4	4	4	4	4	4
	23	2	3	1	0	3	0	1	0	0	3	2	3	3	3	4	3	3	3	3	4	4	3	4	4	5	4	4	5	5	5	5	5	5	5	5	5	5	5	5	5	5	5	4	4	4	4	4	4
	31	2	3	0	0	0	0	2	0	0	4	3	3	4	4	4	4	4	3	4	4	3	3	3	3	3	5	2	5	5	5	5	5	5	5	5	5	5	5	5	5	5	5	5	5	2	5	5	5
	21	2	3	0	120	0	0	0	60	0	2	2	2	2	2	1	2	1	2	1	4	1	4	1	4	1	4	4	2	4	4	5	4	2	4	5	3	3	5	3	4	3	4	4	3	4	3	4	3
	21	2	3	0	0	0	0	0	0	0	2	2	2	2	1	1	2	2	2	2	1	1	1	3	1	3	2	4	1	2	2	5	2	2	5	2	1	2	5	1	5	5	5	5	5	5	5	2	1
	20	2	2	3	0	0	0	7	0	0	3	3	4	4	3	3	3	3	2	2	3	3	3	3	3	3	3	4	4	3	3	5	4	4	4	5	4	4	5	4	5	4	4	3	3	5	5	4	2
	19	2	2	0	0	3	0	7	0	0	2	2	3	2	2	2	3	2	2	2	3	2	4	2	3	2	1	2	2	2	1	5	3	1	5	2	5	3	2	2	5	5	5	4	2	2	4	3	2
	19	2	2	0	0	3	0	7	0	0	2	2	3	2	2	2	3	2	2	2	3	2	4	2	3	2	1	2	2	2	1	5	3	1	5	2	5	3	2	2	5	5	5	4	2	2	4	3	2
	19	2	2	0	0	2	0	7	0	0	2	2	2	1	1	1	2	1	2	1	1	4	2	4	1	4	2	4	4	2	2	4	2	4	4	4	4	4	4	4	2	4	4	2	4	4	4	4	4
	20	2	2	2	0	2	0	5	0	0	2	3	3	4	4	3	3	4	3	3	2	4	2	4	2	4	4	4	3	4	3	5	4	4	5	5	5	5	5	5	5	5	5	5	5	5	5	4	5
	20	2	2	2	0	2	0	5	0	0	2	3	3	4	4	3	3	4	3	3	2	4	2	4	2	4	4	4	3	4	3	5	4	4	5	5	5	5	5	5	5	5	5	5	5	5	5	4	5
	20	2	2	2	0	2	0	5	0	0	2	3	3	4	4	3	3	4	3	3	2	4	2	4	2	4	4	4	3	4	3	5	4	4	5	5	5	5	5	5	5	5	5	5	5	5	5	4	5
	19	2	2	0	0	2	0	7	0	0	3	2	3	4	4	2	2	2	2	3	4	1	3	1	3	2	4	5	4	5	5	5	5	4	5	2	4	4	4	5	4	5	5	4	5	4	5	4	3
	21	2	2	0	0	1	0	7	0	0	3	3	2	3	4	3	3	2	2	2	3	4	3	5	2	4	4	4	4	4	2	5	5	2	4	4	4	5	5	4	5	5	5	5	5	2	5	5	2
	20	2	2	0	0	3	0	5	0	0	3	2	3	3	2	3	4	3	3	3	3	5	4	5	2	4	2	2	4	3	2	5	4	5	4	5	4	5	5	4	5	5	4	5	5	5	5	4	4
	19	2	2	0	0	0	0	7	0	0	3	2	3	2	1	2	3	2	2	3	3	4	3	4	2	4	2	2	5	4	1	5	4	2	4	2	1	4	5	3	2	5	5	5	5	5	4	4	3
	18	2	2	0	0	0	0	7	0	0	3	2	4	2	4	4	3	4	2	2	2	2	3	3	3	2	4	3	5	3	3	4	5	4	5	5	4	4	4	4	5	5	5	5	5	5	5	5	5
	19	2	2	0	0	0	0	7	0	0	2	3	4	4	4	3	4	3	4	4	5	4	5	2	4	1	4	2	4	5	5	5	5	3	4	5	2	5	5	4	5	5	5	3	2	4	5	2	3
	20	2	2	0	0	0	0	7	0	0	4	3	2	4	3	3	2	2	2	2	3	3	3	2	2	3	3	2	5	5	5	5	4	4	5	5	3	2	2	5	5	4	5	4	5	2	4	5	3
	20	2	2	0	0	0	0	7	0	0	3	3	3	2	4	3	2	2	2	1	5	3	5	1	2	2	4	3	3	3	3	4	3	3	3	3	3	4	5	4	5	5	4	3	4	3	2	3	4
	19	2	2	0	0	0	0	7	0	0	4	3	4	4	4	3	3	2	2	4	1	5	5	5	2	5	4	2	3	4	4	5	5	3	5	4	3	3	5	5	4	5	5	3	5	0	3	1	3
	19	2	2	0	0	0	0	7	0	0	4	3	4	4	4	3	3	2	2	4	1	5	5	5	2	5	4	2	3	4	4	5	5	3	5	4	3	3	5	5	4	5	5	3	5	0	3	1	3
	20	2	2	0	0	0	0	7	0	0	2	2	2	2	2	2	2	2	2	2	3	3	3	3	2	3	3	2	4	2	2	5	4	3	5	5	4	5	5	2	4	5	5	5	5	5	5	5	5
	20	2	2	0	0	0	0	7	0	0	2	2	2	2	2	2	2	2	2	2	3	3	3	3	2	3	3	2	4	2	2	5	4	3	5	5	4	5	5	2	4	5	5	5	5	5	5	5	5
	19	2	2	0	0	0	0	7	0	0	3	2	3	3	4	4	3	3	3	2	3	2	2	2	3	2	3	3	4	3	3	3	4	5	5	3	4	3	4	4	3	3	3	4	3	4	2	3	2
	19	2	2	0	0	0	0	7	0	0	3	2	3	3	4	4	3	3	3	2	3	2	2	2	3	2	3	3	4	3	3	3	4	5	5	3	4	3	4	4	3	3	3	4	3	4	2	3	2
	19	2	2	0	0	0	0	7	0	0	3	2	3	3	4	4	3	3	3	2	3	2	2	2	3	2	3	3	4	3	3	3	4	5	5	3	4	3	4	4	3	3	3	4	3	4	2	3	2
	20	2	2	0	0	0	0	7	0	0	3	3	3	2	4	3	3	3	2	2	4	3	4	2	3	1	4	3	4	4	3	3	4	5	4	5	5	3	5	4	2	4	3	3	2	2	4	4	4
	20	2	2	0	0	0	0	7	0	0	3	3	3	2	4	3	3	3	2	2	4	3	4	2	3	1	4	3	4	4	3	3	4	5	4	5	5	3	5	4	2	4	3	3	2	2	4	4	4
	18	2	2	0	0	0	0	7	0	0	3	3	2	2	3	3	2	2	3	2	4	4	4	3	3	4	2	3	4	2	2	5	2	4	4	4	3	5	3	3	3	4	3	4	5	2	3	4	5
	18	2	2	0	0	0	0	7	0	0	3	3	2	2	3	3	2	2	3	2	4	4	4	3	3	4	2	3	4	2	2	5	2	4	4	4	3	5	3	3	3	4	3	4	5	2	3	4	5
	19	2	2	0	0	0	0	7	0	0	2	2	3	4	4	2	4	2	3	4	3	5	3	4	3	2	3	2	2	4	2	5	4	3	4	3	3	4	4	4	2	4	4	3	3	5	3	4	4
	19	2	2	0	0	0	0	7	0	0	4	4	3	4	4	3	3	3	4	4	5	2	4	4	3	3	2	2	3	2	2	5	5	4	5	5	3	3	4	4	5	5	5	5	5	5	5	5	4
	19	2	2	0	0	0	0	7	0	0	4	4	3	4	4	3	3	3	4	4	5	2	4	4	3	3	2	2	3	2	2	5	5	4	5	5	3	3	4	4	5	5	5	5	5	5	5	5	4
	18	2	2	0	0	0	0	6	0	0	2	2	3	2	3	3	2	4	4	2	4	2	3	3	2	2	3	5	5	4	4	4	4	3	5	4	5	4	4	4	1	5	5	5	4	5	3	4	2
	18	2	2	0	0	0	0	5	0	0	2	1	1	2	2	1	2	1	1	1	4	3	3	2	4	3	2	3	4	4	4	4	3	1	3	3	2	4	4	3	3	4	3	3	4	4	4	3	2
	18	2	2	0	0	0	0	5	0	0	2	1	1	2	2	1	2	1	1	1	4	3	3	2	4	3	2	3	4	4	4	4	3	1	3	3	2	4	4	3	3	4	3	3	4	4	4	3	2
	20	2	2	4	0	0	0	0	0	0	4	3	3	4	4	4	3	4	4	3	4	2	1	1	2	2	5	4	4	5	3	5	5	5	4	4	4	5	3	2	4	5	4	5	2	2	4	5	3
	23	2	2	0	0	0	0	3	0	0	3	3	2	2	3	3	2	3	3	3	4	4	3	2.758679958748711	3	3	5	4	5	5	5	5	4	4	5	5	2	5	5	4	5	5	5	5	5	4	4	5	4
	19	2	2	0	0	0	0	3	0	0	3	3	2	4	4	3	3	2	3	4	3	4	3	4	2	4	2	2	4	4	3	5	4	5	5	4	3	5	5	5	5	5	4	5	4	2	3	4	2
	19	2	2	0	0	0	0	3	0	0	2	2	3	1	1	2	1	2	1	2	2	5	2	5	2	5	3	2	4	3	2	4	2	3	2	4	2	2	3	5	3	2	3	2	3	4	4	2	3
	19	2	2	0	0	0	0	3	0	0	2	2	3	1	1	2	1	2	1	2	2	5	2	5	2	5	3	2	4	3	2	4	2	3	2	4	2	2	3	5	3	2	3	2	3	4	4	2	3
	20	2	2	0	0	0	0	3	0	0	2	2	2	1	2	2	3	2	2	2	2	4	3	3	2	3	4	3	4	4	3	4	5	4	2	5	4	2	4	3	3	4	4	3	4	5	2	4	4
	18	2	2	0	0	0	0	2	0	0	3	3	2	1	1	1	2	2	1	1	2	2	4	1	2	2	2	3	1	2	5	5	3	1	5	5	3	5	4	5	1	3	4	5	3	3	3	2	5
	18	2	2	0	0	0	0	2	0	0	3	3	2	1	1	1	2	2	1	1	2	2	4	1	2	2	2	3	1	2	5	5	3	1	5	5	3	5	4	5	1	3	4	5	3	3	3	2	5
	20	2	2	1	0	1	0	0	240	0	3	3	4	4	3	4	4	4	4	4	4	2	4	2	4	3	4	3	2	4	4	4	5	5	3	5	5	5	5	5	2	3	5	4	4	2	3	4	5
	20	2	2	0	0	0	0	0	240	0	2	3	3	4	4	4	4	4	1	3	4	3	3	3	3	2	4	4	4	5	4	5	5	4	5	5	4	4	4	4	5	5	5	5	4	5	5	4	4
	20	2	2	0	0	0	0	0	180	0	3	3	3	4	4	2	2	2	2	2	4	4	4	4	4	4	4	4	4	4	3	3	3	4	4	2	2	2	3	3	3	3	4	4	4	4	3	3	3
	18	2	2	0	1	0	0	0	0	0	4	2	2	4	4	3	4	4	2	1	5	1	5	5	5	1	4	4	5	5	5	5	5	5	5	5	5	5	5	5	5	5	5	5	5	5	5	5	5
	18	2	2	0	1	0	0	0	0	0	4	2	2	4	4	3	4	4	2	1	5	1	5	5	5	1	4	4	5	5	5	5	5	5	5	5	5	5	5	5	5	5	5	5	5	5	5	5	5
	20	2	1	4	0	3	0	7	0	0	4	3	3	3	4	1	4	3	3	4	5	4	5	4	3	3	4	1	5	5	5	5	5	2	5	2	5	5	2	5	5	5	5	2	4	4	5	4	1
	18	2	1	0	0	6	0	7	0	0	3	3	2	2	4	3	4	3	3	4	3	4	3	3	2	3	4	3	2	5	5	5	5	4	5	4	4	5	5	5	5	3	4	3	5	5	5	4	3
	18	2	1	2	0	3	0	7	0	0	3	3	2	2	2	3	4	3	2	1	3	2	3	3	2	3	2	3	4	3	2	5	3	4	4	4	3	5	5	2	5	4	3	4	5	3	4	5	5
	18	2	1	2	0	0	0	7	0	0	2	3	4	3	2	2	4	3	2	3	5	3	5	1	3	1	4	4	5	5	4	5	5	2	4	4	2	4	5	5	5	5	4	4	1	4	4	4	4
	19	2	1	1	0	0	0	7	0	0	1	2	3	3	3	3	3	3	3	3	1	2	3	3	3	4	1	1	2	2	2	3	3	3	3	3	3	3	4	4	4	4	4	4	4	4	4	4	4
	18	2	1	5	0	3	0	0	0	0	3	2	3	2	3	2	3	3	2	2	4	3	2	2	3	2	3	3	3	4	3	4	4	3	3	4	4	4	3	3	3	2	2	3.964839710444674	4.05146804835924	4	4	3	3
	18	2	1	0	0	1	0	7	0	0	2	2	2	2	3	2	2	3	3	2	3	2	3	2	4	2	3	3	4	4	3	5	4	4	4	2	3	4	3	3	4	4	5	3	3	4	4	4	3
		2	1	0	0	0	0	7	0	0	3	3	3	3	3	3	3	3	3	3	4	2	4	3	4	2	4	4	4	4	4	4	4	4	4	4	4	4	4	4	4	4	4	4	4	4	4	4	4
	18	2	1	0	0	0	0	7	0	0	3	4	3	4	4	3	3	2	3	2	3	3	3	3	2	2	4	3	5	5	4	5	5	4	5	5	3	4	4	4	5	5	5	4	4	5	4	5	4
	19	2	1	0	0	0	0	7	0	0	2	2	2	3	2	2	3	3	2	2	4	3	3	3	4	4	2	4	2	4	4	4	4	2	4	4	4	4	4	4	2	4	4	4	4	4	4	4	4
	18	2	1	0	0	0	0	7	0	0	4	2	2	4	3	3	3	2	4	1	5	2	5	2	3	3	4	4	3	3	4	5	2	2	3	4	5	3	4	5	5	5	5	5	5	2	3	2	2
	21	2	1	0	0	0	0	7	0	0	4	3	1	2	3	4	3	3	3	4	4	4	2	4	2	4	5	5	5	4	4	4	2	1	5	5	1	4	3	4	5	5	5	5	4	1	1	1	1
	18	2	1	0	0	0	0	7	0	0	3	3	2	4	2	1	4	4	3	4	5	1	4	2	4	1	5	4	5	5	4	5	5	5	5	4	4	5	4	4	3	4	4	5	5	4	4	3	5
	19	2	1	0	0	0	0	7	0	0	3	3	3	4	4	1	3	3	4	5	2	5	1	5	2	4	3	5	5	5	5	5	5	5	5	4	5	5	5	5	5	5	5	5	5	5	5	5	5
	19	2	1	0	0	0	0	7	0	0	4	4	4	3	4	4	4	3	4	3	3	4	4	2	1	3	5	4	5	5	3	5	5	5	5	5	5	5	5	5	4	5	5	5	5	5	5	5	2
	19	2	1	0	0	1	0	6	0	0	2	2	3	3	2	2	2	3	3	3	1	3	2	3	3	4	2	4	4	3	3	4	4	2	3	3	3	4	5	5	5	4	4	2	3	5	2	3	4
	19	2	1	0	0	0	0	7	0	0	3	3	3	3	3	2	3	3	3	2	4	2	4	2	3	2	4	3	4	4	4	5	5	5	5	5	4	4	5	4	5	5	5	5	5	5	5	5	4
	19	2	1	0	0	0	0	7	0	0	2	1	2	1	3	1	2	2	2	2	3	4	3	2	3	3	4	3	2	3	4	4	4	2	4	3	2	3	5	4	3	5	5	4	3	4	2	4	2
	19	2	1	0	0	0	0	7	0	0	2	1	2	1	3	1	2	2	2	2	3	4	3	2	3	3	4	3	2	3	4	4	4	2	4	3	2	3	5	4	3	5	5	4	3	4	2	4	2
	19	2	1	0	0	7	0	0	60	0	3	3	3	3	4	3	3	3	3	4	4	3	3	3	2	3	4	4	4	4	5	5	4	5	4	4	5	5	5	4	5	5	4	4	4	5	5	4	4
	19	2	1	0	0	7	0	0	60	0	3	3	3	3	4	3	3	3	3	4	4	3	3	3	2	3	4	4	4	4	5	5	4	5	4	4	5	5	5	4	5	5	4	4	4	5	5	4	4
	19	2	1	0	0	0	0	7	0	0	3	3	3	4	4	1	2	2	2	4	1	5	2	5	1	5	4	2	2	3	1	4	5	2	5	5	2	4	5	3	5	3	5	3	2	4	4	3	2
	19	2	1	0	0	0	0	7	0	0	2	3	4	3	3	2	3	3	3	2	2	4	2	3	3	4	3	4	5	5	5	5	4	4	5	4	4	5	5	5	5	5	5	2	2	2	4	4	1
	18	2	1	0	0	0	0	7	0	0	2	2	2	2	2	2	2	2	2	2	3	3	3	3	3	3	2	2	2	2	2	2	2	2	2	2	2	2	2	2	2	2	2	2	2	2	2	2	2
	19	2	1	0	0	0	0	7	0	0	3	3	3	4	3	2	3	3	4	3	4	2	4	2	2	3	3	4	4	4	4	5	5	5	5	5	4	4	4	4	4	4	4	5	5	4	5	5	4
	19	2	1	0	0	0	0	6	0	0	2	2	2	3	3	3	3	2	2	3	3	4	3	3	2	3	3	2	2	3	3	4	4	1	3	4	2	3	5	3	3	4	4	2	2	3	2	2	1
	19	2	1	0	120	1	0	5	0	0	3	2	2	2	2	2	3	2	2	2	3	4	3	3	2	4	3	3	4	3	4	5	2	3	4	5	4	5	5	4	3	3	3	5	5	3	4	4	2
	19	2	1	0	120	1	0	5	0	0	3	2	2	2	2	2	3	2	2	2	3	4	3	3	2	4	3	3	4	3	4	5	2	3	4	5	4	5	5	4	3	3	3	5	5	3	4	4	2
	18	2	1	0	0	0	0	6	0	0	2	2	2	2	2	2	2	2	2	2	3	3	3	3	3	3	2	2	2	2	2	2	2	2	2	2	2	2	2	2	2	2	2	2	2	2	2	2	2
	19	2	1	0	0	0	0	5	0	0	3	2	3	3	3	3	2	2	2	2	4	3	4	2	4	2	3	3	2	2	5	3	2	5	4	3	4	4	2	5	5	4	5	3	4	4	5	3	2
	18	2	1	0	0	0	0	5	0	0	2	2	3	2	3	2	3	2	2	4	2	2	2	3	2	3	2	3	1	3	2	5	4	1	5	5	3	5	5	5	5	5	5	3	5	1	3	2	5
	19	2	1	0	0	0	0	5	0	0	4	3	2	4	3	4	3	1	2	2	3	3	4	2	1	3	3	3	5	5	3	5	5	5	5	5	4	5	4	4	5	5	5	5	5	3	5	5	4
	19	2	1	0	0	0	0	5	0	0	4	3	2	4	3	4	3	1	2	2	3	3	4	2	1	3	3	3	5	5	3	5	5	5	5	5	4	5	4	4	5	5	5	5	5	3	5	5	4
	18	2	1	0	0	0	0	3	0	0	2	2	4	2	3	3	3	3	2	3	4	2	4	2	3	3	4	1	3	2	3	1	3	2	2	2	3	4	5	3	4	5	4	2	2	4	4	1	3
	18	2	1	0	0	0	0	3	0	0	3	2	4	2	3	2	2	2	2	3	3	3	3	2	3	2	5	2	1	2	2	4	3	2	4	3	1	5	5	2	2	5	5	2	2	2	3	1	3
	18	2	1	0	0	0	0	2	0	0	3	2	2	2	2	2	2	2	2	2	3	3	2	2	2	3	2	4	5	4	2	5	5	5	4	3	2	5	5	3	3	5	5	5	5	4	3	2	4
	18	2	1	0	0	0	0	2	0	0	3	2	2	2	2	2	2	2	2	2	3	3	2	2	2	3	2	4	5	4	2	5	5	5	4	3	2	5	5	3	3	5	5	5	5	4	3	2	4
	19	2	1	0	0	0	0	1	0	0	3	2	3	2	4	3	3	3	3	4	4	3	4	3	3	3	4	4	5	4	2	5	5	4	4	5	4	5	4	3	3	5	4	3	5	5	5	5	4
	20	2	1	0	0	0	0	1	0	0	2	2	1	1	2	1	2	1	1	2	3	2	2	2	2	2	1	3	5	2	1	5	2	1	3	4	1	3	5	5	5	3	2	2	5	3	3	4	2
	19	2	1	0	0	0	0	0	0	0	3	4	3	3	3	1	4	4	3	3	4	2	3	2	3	1	5	4	4	4	4	4	4	5	4	5	5	5	5	5	5	5	5	5	5	5	5	5	5
	19	2	1	0	0	0	0	0	0	0	2	2	1	2	2	1	3	2	3	4	4	1	4	1	4	1	2	4	4	4	5	5	5	4	5	5	4	3	3	3	4	5	3	4	4	2	2	5	5
	19	2	1	0	0	0	0	0	0	0	2	2	1	2	2	1	3	2	3	4	4	1	4	1	4	1	2	4	4	4	5	5	5	4	5	5	4	4.147433689286944	3	3	4	5	4.251290877796902	4	4	2	2	5	5
	37	2	1	0	0	0	0	0	0	0	3	2	3	4	4	4	4	4	3	3	3	3	3	3	3	3	5	4	5	5	4	5	5	5	5	5	5	5	5	5	5	5	5	5	5	5	5	5	5
	20	2	1	0	0	0	0	0	0	0	2	2	2	2	2	2	2	2	2	2	4	2	4	2	4	2	4	4	4	4	3	4	4	4	4	4	4	4	3	3	4	4	4	3	4	3	3	4	4
	18	2	1	0	0	0	0	0	0	0	2	2	2	2	2	2	2	2	2	2	3	4	4	4	3	3	3	3	3	3	3	3	3	3	3	3	3	3	4	4	4	4	3	3	4	4	4	3	3
	21	2	1	0	0	0	0	0	0	0	3	3	1	3	2	3	2	3	2	4	5	4	3	2	1	2	5	3	4	3	3	3	3	3	3	3	3	4	4	3	4	3	2	2	3	1	2	3	4
	21	2	1	0	0	0	0	0	0	0	3	2	1	2	1	3	4	4	4	4	1	5	5	3	1	5	3	5	2	3	3	3	3	1	3	3	1	4	4	2	3	3	3	3	3	2	3	3	4
	21	2		0	0	0	0	7	0	0	2	2	2	2	2	2	3	3	3	2	3	2	4	2	3	2	3	3	3	4	3	5	4	2	3	3	2	5	3	4	3	5	4.251290877796902	5	4.05146804835924	2	3	5	5
		2		1	0	0	0	3	0	0	2	2	2	2	4	3	3	3	2	2	3	3	3	2	4	2	4	2	1	1	1	5	5	3	3	4	3	2	4	3	4	5	4	2	3	5	1	2	2
		2		1	0	0	0	3	0	0	2	2	2	2	4	3	3	3	2	2	3	3	3	2	4	2	4	2	1	1	1	5	5	3	4.27492238703001	4	3.755256807997242	2	4	3	4	5	4	2	4.05146804835924	5	1	2	2
	20	2		0	0	0	0	0	0	0	3	3	4	2	2	2	2	1	2	2	2	4	2	4	2	4	1	2	4	3	3	3	3	2	5	4	1	4	5	2	4.134137931034482	5	5	3	3	3	4	3	3
	20	2		0	0	0	0	0	0	0	3	3	4	2	2	2	2	1	2	2	2	4	2	4	2	4	1	2	4	3	3	3	3	2	5	4	1	4	5	2	4.134137931034482	5	5	3	3	3	4	3	3
	20	2	1	1	0	1	0	1	5	40	4	4	4	4	4	4	4	4	3	2	1	5	4	2	3	2	3	2	5	5	5	5	5	5	5	5	5	5	5	5	5	5	5	5	5	5	5	5	5
	21	2		1	0	1	15	4	0	60	3	3	2	4	3	4	3	2	3	3	3	3	3	2	2	2	3	3	5	4	3	5	4	4	5	4	3	5	4	4	4	4	5	3	5	5	5	5	4
	26	1	3	0	0	0	0	1	10	80	2	2	2	2	2	2	1	3	2	1	4	4	4	3	3	4	4	4	5	3	3	2	4	4	4	3	3	2	4	5	4	4	3	4	4	3	3	3	2
	26	1	3	0	0	0	0	1	10	80	2	2	2	2	2	2	1	3	2	1	4	4	4	3	3	4	4	4	5	3	3	2	4	4	4	3	3	2	4	5	4	4	3	4	4	3	3	3	2
		1	2	0	0	1	20	7	0	80	3	3	4	3	3	4	3	4	4	4	4	3	4	1	4	1	4	4	3	5	5	4	4	5	5	5	5	2	4	5	5	5	5	4	4	5	3	3	4
		1	2	0	0	1	20	7	0	80	3	3	4	3	3	4	3	4	4	4	4	3	4	1	4	1	4	4	3	5	5	4	4	5	5	5	5	2	4	5	5	5	5	4	4	5	3	3	4
	20	1	2	3	0	0	0	1	10	80	3	3	4	2	3	3	4	3	3	2	4	3	4	2	2	2	2	3	2	4	3	5	4	4	5	5	4	5	5	3	3	4	4	4	5	5	3	5	4
	20	1	1	0	0	1	20	4	0	80	4	3	2	4	4	3	3	3	4	3	5	2	5	3	4	2	4	5	4	4	5	5	5	4	5	4	4	5	5	2	4	5	5	4	5	4	5	5	4
	20	1	1	0	0	1	20	4	0	80	4	3	2	4	4	3	3	3	4	3	5	2	5	3	4	2	4	5	4	4	5	5	5	4	5	4	4	5	5	2	4	5	5	4	5	4	5	5	4
	18	2	1	0	0	0	0	2	5	80	4	4	2	5	4	4	2	3	2	2	1	1	1	1	1	1	4	4	2	2	2	5	2	2	4	3	4	5	4	4	3	5	5	3	5	5	4	4	2
	20	1	2	0	0	0	0	6	2	96	3	3	3	2	3	3	3	2	2	3	3	4	3	3	3	3	3	3	3	4	3	4	3	3	3	4	4	5	4	3	3	3	3	3	3	5	5	5	5
	20	1	2	0	0	0	0	6	2	96	3	3	3	2	3	3	3	2	2	3	3	4	3	3	3	3	3	3	3	4	3	4	3	3	3	4	4	5	4	3	3	3	3	3	3	5	5	5	5
	18	1	1	1	30	5	0	5	0	99	3	3	3	4	4	4	3	4	4	3	4	1	4	1	4	1	5	5	5	5	5	5	5	5	5	5	5	5	5	5	5	5	5	5	5	5	5	5	5
	23	1	1	0	0	1	30	0	0	120	2	2	2	3	3	2	2	3	3	2	4	3	4	3	4	3	5	4	4	4	4	2	4	3	3	3	2	3	2	2	3	4	4	3	3	3	3	3	4
	23	1	1	0	0	1	30	0	0	120	2	2	2	3	3	2	2	3	3	2	4	3	4	3	4	3	5	4	4	4	4	2	4	3	3	3	2	3	2	2	3	4	4	3	3	3	3	3	4
	19	2	1	1	30	1	15	0	60	159	4	3	4	4	4	3	3	3	3	3	3	2	4	3	4	2	3	5	5	5	5	5	4	5	5	5	5	5	4	5	5	5	5	5	4	3	5	5	5
	24	1	2	0	0	0	0	1	20	160	3	3	4	4	3	2	4	4	3	4	5	1	5	1	4	1	4	5	5	5	4	2	4	1	4	5	1	5	5	3	5	5	5	5	4	5	4	3	4
	21	2	4	1	0	2	20	0	10	160	2	2	1	1	2	2	3	2	2	3	1	1	2	3	3	4	5	5	5	4	5	5	3	2	3	5	3	3	3	3	2	3	3	3	4	2	3	2	3
	19	2	3	1	30	2	10	7	0	179	2	2	2	3	2	3	2	1	3	2	3	3	3	3	3	3	4	4	4	3	3	4	3	4	5	5	5	4	4	3	3	4	4	5	5	4	4	3	5
	19	2	3	1	30	2	10	7	0	179	2	2	2	3	2	3	2	1	3	2	3	3	3	3	3	3	4	4	4	3	3	4	3	4	5	5	5	4	4	3	3	4	4	5	5	4	4	3	5
	19	2	3	1	30	2	10	7	0	179	2	2	2	3	2	3	2	1	3	2	3	3	3	3	3	3	4	4	4	3	3	4	3	4	5	5	5	4	4	3	3	4	4	5	5	4	4	3	5
	19	1	2	0	0	0	0	2	12	192	3	3	3	4	2	3	4	3	2	3	3	5	2	4	3	3	3	2	1	4	3	5	4	2	2	1	5	3	5	4	5	5	5	3	5	1	3	4	4
	19	1	2	0	0	0	0	2	12	192	3	3	3	4	2	3	4	3	2	3	3	5	2	4	3	3	3	2	1	4	3	5	4	2	2	1	5	3	5	4	5	5	5	3	5	1	3	4	4
	20	1	2	1	60	0	0	6	0	198	2	2	3	3	3	3	2	2	2	3	2	3	2	4	1	4	1	4	3	5	4	4	4	3	4	5	4	3	5	4	5	5	5	4	3	3	3	4	4
	20	1	1	1	60	0	0	0	240	198	2	1	2	2	1	1	2	1	1	2	3	2	3	3	2	3	5	5	4	5	4	3	3	4	4	3	5	5	3	3	4	3	4	2	3	3	5	3	2
	21	2	5	1	60	0	0	7	0	198	3	4	4	4	4	4	4	4	4	4	5	2	5	2	3	2	4	5	5	5	5	5	5	5	5	4	4	5	5	5	5	5	5	5	4	2	5	5	4
	21	2	5	1	60	0	0	0	0	198	3	4	3	3	4	3	3	3	2	3	4	2	3	2	3	3	4	3	2	3	3	5	3	3	5	5	2	5	5	3	3	4	4	4	4	4	4	4	4
	21	1	1	0	0	0	0	5	5	200	2	2	1	3	3	2	1	2	1	3	3	3	2	3	1	3	2	2	2	2	3	4	3	3	3	5	2	3	1	3	1	4	2	3	5	2	2	5	3
	21	1	1	0	0	0	0	5	5	200	2	2	1	2.9358710562414267	3	2	1	2	1	3	3	3	2	3	1	3	2	2	2	2	3	4	4.081774081774082	3.7328979030594707	3	5	2	4.147433689286944	1	3	1	4	2	3	5	3.665400552486188	2	5	3
	19	2	3	1	70	2	0	7	0	231	2	3	3	3	3	2	3	2	3	2	3	3	4	2	4	3	1	2	2	1	1	5	5	2	3	2	2	3	5	5	4	4	2	2	3	2	2	3	4
	19	2	3	1	70	2	0	7	0	231	2	3	3	3	3	2	3	2	3	2	3	3	4	2	4	3	1	2	2	1	1	5	5	2	3	2	2	3	5	5	4	4	2	2	3	2	2	3	4
	20	1	2	0	0	0	0	2	15	240	3	3	3	3	2	4	3	3	4	3	3	2	4	1	4	2	5	2	5	4	4	5	5	1	5	5	2	0	4	2	2	4	4	3	5	5	3	4	3
	22	1	2	0	0	2	30	0	0	240	4	3	3	3	3	3	3	4	3	4	3	3	4	4	1	5	5	5	5	5	4	3	5	5	5	5	5	2	2	5	4	5	5	5	4	2	5	3	3
	22	1	2	0	0	2	30	0	0	240	4	3	3	3	3	3	3	4	3	4	3	3	4	4	1	5	5	5	5	5	4	3	5	5	5	5	5	2	2	5	4	5	5	5	4	2	5	3	3
	22	1	2	0	0	2	30	0	0	240	4	3	3	3	3	3	3	4	3	4	3	3	4	4	1	5	5	5	5	5	4	3	5	5	5	5	5	2	2	5	4	5	5	5	4	2	5	3	3
	20	2	3	0	0	1	60	6	0	240	3	3	3	3	4	2	2	3	3	2	4	2	4	2	3	2	3	4	4	4	3	4	4	3	4	4	3	4	4	4	4	4	4	4	4	3	3	3	3
	18	2	1	0	0	2	30	0	60	240	3	3	4	2	2	2	2	2	3	1	5	2	5	2	3	1	4	5	5	4	2	5	5	2	4	5	4	4	4	4	4	4	4	4	5	3	3	4	3
	18	2	1	0	0	2	30	0	60	240	3	3	4	2	2	2	2	2	3	1	5	2	5	2	3	1	4	5	5	4	2	5	5	2	4	5	4	4	4	4	4	4	4	4	5	3	3	4	3
	18	2	1	0	0	0	0	1	30	240	4	2	4	2	4	3	4	3	4	4	3	3	2	5	1	4	4	5	5	5	4	5	5	5	5	4	5	5	5	5	5	5	5	4	3	5	5	5	5
	20	2		0	0	3	20	5	0	240	2	3	2	3	4	3	2	3	3	2	4	4	1	3	1	5	2	4	5	4	4	5	4	5	5	4	4	5	5	5	4	4	4	4	3	1	4	5	3
	20	2		0	0	3	20	5	0	240	2	3	2	3	4	3	2	3	3	2	4	4	1	3	1	5	2	4	5	4	4	5	4	5	5	4	4	5	5	5	4	4	4	4	3	1	4	5	3
	21	2	2	2	30	1	20	4	0	278	3	3	4	4	4	3	3	3	4	2	4	2	4	1	4	1	4	3	5	3	3	5	5	5	5	5	5	5	5	5	5	5	5	5	4	3	5	4	4
	19	1	2	0	0	7	10	7	0	280	3	3	2.8743994509265614	2	2	3	3	2	3	3	4	1	5	1	5	1	2	3	4	4	4	5	5	2	4	4	2	5	5	4	2	4	4	2	5	5	3	5	5
	19	1	2	0	0	7	10	7	0	280	3	3	2.8743994509265614	2	2	3	3	2	3	3	4	1	5	1	5	1	2	3	4	4	4	5	5	2	4	4	2	5	5	4	2	4	4	2	5	5	3	5	5
	19	2	1	0	0	0	0	3	12	288	2	2	2	2	4	4	3	4	3	3	2	3	3	3	3	3	2	2	5	5	5	5	5	1	5	5	3	5	5	5	5	5	4	4	5	3	2	5	3
	48	1	3	2	3	1	60	7	1	315.8	3	3	3	2	3	3	4	4	4	2	5	2	4	2	5	1	4	5	4	5	4	5	4	5	5	3	3	5	5	5	5	5	4	4	5	5	5	5	3
	18	1	2	1	60	1	30	5	0	318	3	2	3	2	2	2	1	2	3	3	3	3	5	5	2	5	3	3	3	4	2	4	3	4	4	4	4	4	3	3	3	3	4	4	4	5	4	4	3
	18	1	2	1	60	1	30	5	0	318	3	2	3	2	2	2	1	2	3	3	3	3	5	5	2	5	3	3	3	4	2	4	3	4	4	4	4	4	3	3	3	3	4	4	4	5	4	4	3
	18	1	2	1	60	1	30	5	0	318	3	2	3	2	2	2	1	2	3	3	3	3	5	5	2	5	3	3	3	4	2	4	3	4	4	4	4	4	3	3	3	3	4	4	4	5	4	4	3
	19	1		0	0	0	0	2	20	320	4	4	2	3	2	2	3	2	3	5	1	4	2	3	3	3	2	4	4	2	1	4	4	4	4	3	4	3	5	4	5	5	4	4	3	2	4	3	2
	19	1		0	0	0	0	2	20	320	4	4	2	3	2	2	3	2	3	5	1	4	2	3	3	3	2	4	4	2	1	4	4	4	4	3	4	3	5	4	5	5	4	4	3	2	4	3	2
	19	2	1	0	0	0	0	2	20	320	2	2	2	2	3	2	2	1	1	2	2	5	3	3	3	3	4	2	4	4	4	4	4	2	4	5	2	4	5	5	5	5	5	5	5	1	4	2	5
	23	1	2	1	60	0	0	2	10	358	2	2	2	1	2	3	4	2	2	4	3	3	3	4	4	4	3	2	3	3	2	4	3	3	2	2	2	2	2	3	5	3	3	3	3	2	2	3	3
	24	1	5	1	0	0	0	3	15	360	2	2	1	1	2	2	3	3	3	4	3	3	4	3	4	5	3	3	3	4	4	4	4	3	3	3	2	2	3	3	4	5	5	4	4	4	3	3	3
		1	2	0	0	0	0	3	15	360	3	3	2	4	3	3	2	4	4	4	5	4	4	2	3	2	2	1	5	5	4	3	4	4	5	5	2	5	4	4	4	4	4	4	5	5	5	4	4
		1	2	0	0	0	0	3	15	360	3	3	2	4	3	3	2	4	4	4	5	4	4	2	3	2	2	1	5	5	4	3	4	4	5	5	2	5	4	4	4	4	4	4	5	5	5	4	4
	19	1	2	0	0	2	45	0	0	360	3	2	3	1	2	1	2	2	2	3	4	2	4	1	5	2	3	3	4	5	3	5	4	4	5	3	4	5	4	5	5	5	4	3	4	3	4	2	3
	19	1	2	0	0	2	45	0	0	360	3	2	3	1	2	1	2	2	2	3	4	2	4	1	5	2	3	3	4	5	3	5	4	4	5	3	4	5	4	5	5	5	4	3	4	3	4	2	3
	20	1	1	0	0	1	90	0	90	360	4	3	4	3	4	1	2	3	2	4	5	3	4	3	4	4	5	3	4	4	5	5	5	5	5	5	3	3	4	3	5	5	5	4	4	4	3	3	5
	20	1	1	0	0	1	90	0	90	360	4	3	4	3	4	1	2	3	2	4	5	3	4	3	4	4	5	3	4	4	5	5	5	5	5	5	3	3	4	3	5	5	5	4	4	4	3	3	5
	19	2	2	0	0	0	0	3	15	360	3	2	4	3	4	3	3	4	3	3	4	5	4	4	4	4	4	4	5	4	4	5	4	5	4	5	5	5	5	5	5	5	5	5	5	5	5	5	4
	19	2	2	0	0	0	0	3	15	360	3	2	4	3	4	3	3	4	3	3	4	5	4	4	4	4	4	4	5	4	4	5	4	5	4	5	5	5	5	5	5	5	5	5	5	5	5	5	4
	26	1	2	4	30	7	0	6	0	396	4	3	4	4	3	3	3	4	4	4	4	1	5	1	4	2	4	4	5	5	4	5	5	5	5	4	4	5	5	4	4	5	5	4	4	3	5	5	4
	18	1	2	1	120	3	0	7	0	396	3	3	2	4	4	4	4	3	3	4	4	2	5	1	3	2	3	4	2	5	5	5	4	5	5	2	3	4	5	5	5	5	3	4	5	4	4	5	5
	21	2	3	1	120	0	0	5	0	396	3	3	3	2	2	2	2	2	3	2	4	2	4	2	3	1	4	4	4	3	3	3	4	4	4	3	5	4	5	4	4	5	4	4	4	4	4	3	3
	21	2	3	1	120	0	0	5	0	396	3	3	3	2	2	2	2	2	3	2	4	2	4	2	3	1	4	4	4	3	3	3	4	4	4	3	5	4	5	4	4	5	4	4	4	4	4	3	3
	32	2	2	1	120	0	150	5	0	396	3	2	2	2	2	2	3	3	2	2	3	4	2	3	2	4	4	3	4	3	2	5	4	4	5	4	4	4	5	4	4	3	4	5	5	4	4	4	3
	32	2	2	1	120	0	150	5	0	396	3	2	2	2	2	2	3	3	2	2	3	4	2	3	2	4	4	3	4	3	2	5	4	4	5	4	4	4	5	4	4	3	4	5	5	4	4	4	3
	19	2	1	2	60	7	0	7	0	396	4	4	1	4	4	3	4	4	4	4	4	2	4	1	4	2	4	4	5	5	4	5	5	4	3	5	4	5	5	5	5	5	5	5	5	5	5	5	5
	19	2	1	2	60	5	0	7	0	396	2	2	2	2	1	2	2	2	2	2	4	2	5	1	3	1	2	5	4	4	2	5	4	5	4	5	4	5	4	5	5	4	4	4	5	2	5	4	3
	21	1	4	1	60	0	0	1	30	438	3	3	4	4	4	3	4	4	4	3	4	4	3	3	3	3	4	5	5	5	4	2	4	4	5	5	4	3	2	3	4	3	3	3	2	3	3	3	4
	20	1	2	1	60	1	60	0	0	438	4	4	4	4	4	4	4	4	4	4	5	1	5	1	5	1	5	5	5	5	5	5	5	5	5	5	5	5	5	5	5	5	5	5	5	5	5	5	5
	23	2	2	3	45	0	0	4	0	445.5	4	4	1	4	4	4	4	4	4	4	1	1	2	2	2	2	4	2	1	5	5	2	3	1	5	5	5	5	5	5	5	5	5	5	5	5	5	5	5
	21	1	4	0	0	0	0	4	15	480	3	3	3	3	3	3	3	3	3	3	3	3	3	3	3	3	4	3	5	4	3	5	4	5	5	5	4	5	5	4	5	5	5	4	5	4	5	5	4
	21	1	4	0	0	0	0	4	15	480	3	3	3	3	3	3	3	3	3	3	3	3	3	3	3	3	4	3	5	4	3	5	4	5	5	5	4	5	5	4	5	5	5	4	5	4	5	5	4
	22	1	4	0	0	0	0	3	20	480	2	2	3	3	3	3	3	3	2	2	3	4	3	3	3	3	4	4	4	4	2	4	4	4	4	4	4	4	4	4	4	4	4	3	4	4	4	4	4
	19	1	2	0	0	2	30	1	30	480	3	2	2	1	3	2	3	2	3	2	1	5	3	2	4	3	4	4	4	4	4	4	4.081774081774082	4	4	5	4	3	4	4	4	4	3	5	4	4	4	4	4
	19	1	2	0	0	2	30	1	30	480	3	2	2	1	3	2	3	2	3	2	1	5	3	2	4	3	4	4	4	4	4	4	4.081774081774082	4	4	5	4	3	4	4	4	4	3	5	4	4	4	4	4
	21	1	2	0	0	0	60	2	30	480	4	3	4	3	4	4	3	4	3	4	4	4	4	5	4	5	4	4	4	4	4	5	5	4	4	5	5	5	3	3	4	4	4	5	4	5	4	3	4
	26	1	2	0	0	0	0	2	30	480	3	3	4	4	4	2	3	3	4	3	5	1	3	2	2	4	2	5	5	5	5	2	5	4	5	5	2	2	4	2	2	3	5	5	3	5	2	5	4
	26	1	2	0	0	0	0	2	30	480	3	3	4	4	4	2	3	3	4	3	5	1	3	2	2	4	2	5	5	5	5	2	5	4	5	5	2	2	4	2	2	3	5	5	3	5	2	5	4
	18	1	1	0	0	0	0	2	30	480	3	2	2	1	2	1	2	2	2	1	3	2	4	4	2	3	2	4	3	2	1	5	2	3	4	5	3	3	4	2	3	5	3	4	4	3	3	2	2
		1		0	0	0	0	4	15	480	2	3	2	1	2	1	2	1	1	3	5	2	4	2	3	1	2	3	5	4	2	5	4	4	5	5	4	5	5	5	4	5	4	5	5	4	5	4	5
		1		0	0	0	0	4	15	480	2	3	2	1	2	1	2	1	1	3	5	2	4	2	3	1	2	3	5	4	2	5	4	4	5	5	4	5	5	5	4	5	4	5	5	4	5	4	5
	20	2	3	0	0	0	0	2	30	480	2	3	3	4	4	4	4	3	2	4	5	2	5	2	3	2	4	2	3	5	3	5	5	3	3	4	3	5	5	3	4	5	5	2	3	5	3	5	5
	20	2	2	0	0	1	120	7	0	480	2	2	2	1	1	1	2	1	1	2	3	4	4	2	3	2	2	4	3	3	3	5	4	5	2	5	5	5	2	5	4	4	2	5	5	5	4	4	3
	22	2	2	0	0	0	0	4	15	480	4	4	3	4	4	2	2	3	4	2	4	4	4	5	2	3	2	2	4	3	5	5	4	2	4	5	5	4	4	4	4	4	2	4	5	2	2	4	4
	22	2	2	0	0	0	0	4	15	480	4	4	3	4	4	2	2	3	4	2	4	4	4	5	2	3	2	2	4	3	5	5	4	2	4	5	5	4	4	4	4	4	2	4	5	2	2	4	4
	20	2	2	0	0	2	60	1	0	480	3	2	1	3	3	2	2	2	2	3	3	3	3	3	3	3	4	3	4	3	2	5	4	2	3	3	2	4	4	4	5	5	5	5	5	4	5	5	4
	20	2	2	0	0	0	0	3	20	480	3	2	4	2	3	3	3	3	3	3	2	3	4	4	2	3	3	2	3	3	3	5	4.081774081774082	3	3	5	3	3	4	3	3	5	3	4	4	3	5	3	4
	20	2	2	0	0	0	0	3	20	480	3	2	4	2	3	3	3	3	3	3	2	3	4	4	2	3	3	2	3	3	3	5	4.081774081774082	3	3	5	3	3	4	3	3	5	3	4	4	3	5	3	4
	19	2	1	1	30	0	0	2	25	499	4	4	4	3	3	3	4	3	3	3	2	4	2	2	2	4	3	3	4	3	2	3	3	4	4	3	3	2	5	5	2	5	4	5	2	2	3	2	3
	30	2	3	2	5	4	30	6	0	513	3	3	4	4	4	3	3	4	4	4	3	3	3	3	3	3	4	4	2	4	1	5	4	4	5	5	5	5	4	4	4	5	5	5	5	4	4	5	5
	20	2	1	1	60	0	0	4	10	518	4	3	3	3	3	3	3	3	3	3	4	1	1	4	3	1	4	5	5	4	4	4	4	3	4	5	4	5	4	4	5	5	5	5	4	2	4	4	4
	21	1	2	1	10	1	10	2	30	553	1	1	1	1	2	1	3	1	1	2	2	5	1	4	1	4	1	1	1	1	1	3	2	2	3	3	2	5	2	3	1	2	1	1	3	4	3	3	3
	28	2		2	12	1	120	5	0	559.2	2	2	2	2	2	3	2	3	2	3	3	4	3	4	3	4	3	3	4	4	3	4	4	3	4	4	3	3	3	3	3	4	4	3	3	4	4	4	2
	28	2		2	12	1	120	5	0	559.2	2	2	2	2	2	3	2	3	2	3	3	4	3	4	3	4	3	3	4	4	3	4	4	3	4	4	3	3	3	3	3	4	4	3	3	4	4	4	2
	20	1	1	0	70	0	0	7	10	560	4	4	4	4	4	4	4	4	4	4	5	5	5	5	5	5	5	5	5	5	5	5	5	5	5	5	5	5	5	5	5	5	5	5	5	5	5	5	5
	20	1	1	0	70	0	0	7	10	560	4	4	4	4	4	4	4	4	4	4	5	5	5	5	5	5	5	5	5	5	5	5	5	5	5	5	5	5	5	5	5	5	5	5	5	5	5	5	5
	21	1	3	3	60	0	0	7	0	594	3	3	3	3	3	2	4	3	3	3	3	2	2	2	3	2	2	4	3	3	4	3	3	4	4	4	4	4	4	3	5	4	3	1	2	3	3	4	4
	20	1	3	3	60	5	0	0	0	594	4	4	4	4	4	4	4	4	4	4	4	1	4	1	3	1	5	4	5	5	5	1	5	5	5	5	5	5	4	5	5	5	5	5	3	3	3	4	5
	20	1	3	3	60	5	0	0	0	594	4	4	4	4	4	4	4	4	4	4	4	1	4	1	3	1	5	4	5	5	5	1	5	5	5	5	5	5	4	5	5	5	5	5	3	3	3	4	5
	21	1	3	1	180	1	0	0	60	594	4	3	1	3	1	2	1	2	1	4	3	3	2	3	3	4	2	4	2	3	3	2	1	2	1	5	2	5	4	2	3	2	4	3	3	4	1	3	4
	19	1	2	3	60	0	0	5	0	594	2	2	1	3	3	3	3	2	3	2	4	2	4	2	5	2	3	3	1	2	2	1	1	1	1	3	3	3	1	2	1	1	2	3	1	3	3	1	3
	20	1	2	1	180	0	0	7	0	594	3	3	2	3	3	3	2	3	3	3	4	3	4	2	4	2	4	4	4	5	5	5	5	5	5	4	4	5	5	4	5	5	5	4	3	4	4	3	3
	20	1	1	3	60	4	0	7	0	594	3	3	3	2	3	3	4	3	3	2	4	2	4	2	3	2	4	4	4	4	3	5	5	4	4	4	5	5	5	4	5	5	5	5	4	5	5	4	4
	20	1	1	3	60	4	0	7	0	594	3	3	3	2	3	3	4	3	3	2	4	2	4	2	3	2	4	4	4	4	3	5	5	4	4	4	5	5	5	4	5	5	5	5	4	5	5	4	4
	19	2	2	1	180	0	0	7	0	594	3	3	3	3	3	3	3	3	2	2	4	3	3	3	4	2	3	3	3	4	4	4	4	3	3	3	3	5	5	4	3	4	4	4	3	2	4	5	3
	21	2	2	3	60	0	0	0	0	594	2	2	1	2	3	2	3	3	2	3	3	2	4	2	3.101963486048915	2	2	4	5	2	3	5	3	2	3	3	4	3	3	4	4	4	4	5	5	3	4	4	2
	21	2	2	3	60	0	0	0	0	594	2	2	1	2	3	2	3	3	2	3	3	2	4	2	3.101963486048915	2	2	4	5	2	3	5	3	2	3	3	4	3	3	4	4	4	4	5	5	3	4	4	2
	18	2	1	2	90	0	0	2	0	594	3	2	2	2	4	3	3	3	3	3	4	2	3	3	2	3	4	4	3	5	3	5	4	5	5	4	4	4	4	4	4	4	4	4	4	3	4	4	4
	20	1	1	0	0	0	0	5	15	600	3	3	3	3	3	3	3	3	3	3	3	3	3	3	3	4	5	2	5	5	5	5	5	3	5	5	5	5	5	5	5	5	5	5	5	5	5	5	5
	22	2	4	0	15	2	15	3	20	600	2	2	1	2	3	3	2	3	3	2	5	5	1	5	1	4	2	4	4	3	1	5	4	4	4	3	4	3	4	4	3	4	4	3	4	4	5	2	3
	22	2	4	0	15	2	15	3	20	600	2	2	1	2	3	3	2	3	3	2	5	5	1	5	1	4	2	4	4	3	1	5	4	4	4	3	4	3	4	4	3	4	4	3	4	4	5	2	3
	21	2	3	0	0	0	0	5	15	600	3	4	2	3	3	4	3	4	2	2	2	3	3	1	2	2	2	4	4	4	5	4	4	5	4	5	3	4	4	5	4	5	5	5	5	3	2	2	4
	22	2	2	0	0	0	0	5	15	600	3	3	4	2	3	3	3	3	2	2	2	5	2	4	1	5	5	4	4	3	2	5	4	4	5	2	5	5	5	4	5	5	5	4	3	5	3	4	4
	19	1	2	0	240	0	0	4	20	640	3	2	1	1	2	2	3	2	2	1	2	4	3	4	2	4	2	3	4	3	2	5	2	2	4	4	3	4	5	4	2	5	4	3	3	4	4	4	1
	19	1	2	0	240	0	0	4	20	640	3	2	1	1	2	2	3	2	2	1	2	4	3	4	2	4	2	3	4	3	2	5	2	2	4	4	3	4	5	4	2	5	4	3	3	4	4	4	1
	22	1	2	0	0	0	0	4	20	640	3	3	3	4	4	1	3	3	3	4	3	2	2	3	2	2	4	3	3	4	4	4	4	4	4	4	4	4	4	4	4	4	4	4	4	4	4	2	4
	22	1	2	0	0	0	0	4	20	640	3	3	3	4	4	1	3	3	3	4	3	2	2	3	2	2	4	3	3	4	4	4	4	4	4	4	4	4	4	4	4	4	4	4	4	4	4	2	4
	22	1	2	0	0	0	0	4	20	640	3	3	3	4	4	1	3	3	3	4	3	2	2	3	2	2	4	3	3	4	4	4	4	4	4	4	4	4	4	4	4	4	4	4	4	4	4	2	4
	25	2	4	0	0	0	0	2	40	640	3	3	4	3	4	3	3	2	3	2	3	3	3	2	4	2	4	3	5	3	2	5	4	4	4	4	3	5	5	3	4	5	4	4	4	2	5	4	3
	20	2	2	0	0	3	0	4	20	640	2	2	3	1	2	1	2	2	3	3	4	2	4	2	4	2	2	3.4967342729460293	4	5	5	4	5	2	3	3	2	4	4	4	3	4	5	4	4	3	3	2	2
	18	2	1	0	0	0	0	4	20	640	3	2	2	3	4	2	3	3	3	3	3	2	3	4	2	3	4	5	3	4	2	5	5	4	5	5	2	3	5	5	5	5	5	5	5	5	5	5	5
	18	2	1	0	0	0	0	4	20	640	3	2	2	3	4	2	3	3	3	3	3	2	3	4	2	3	4	5	3	4	2	5	5	4	5	5	2	3	5	5	5	5	5	5	5	5	5	5	5
	20	2		0	0	0	0	4	20	640	2	2	3	2	4	3	2	2	4	3	4	3	4	2	2	2	4	2	3	4	4	4	4	2	5	3	2	4	3	4	2	2	2	2	3	2	4	3	4
	20	2		0	0	0	0	4	20	640	2	2	3	2	4	3	2	2	4	3	4	3	4	2	2	2	4	2	3	4	4	4	4	2	5	3	2	4	3	4	2	2	2	2	3	2	4	3	4
	20	1	2	1	60	2	60	1	0	678	4	4	4	4	4	4	4	4	4	4	5	3	3.4840261078667125	2.758679958748711	3	3	4	4	4	4	4	4	4	4	4	4	4	4	4	4	4	4	4	4	4	4	4	4	4
	20	1	2	1	60	2	60	1	0	678	4	4	4	4	4	4	4	4	4	4	5	3	3.4840261078667125	2.758679958748711	3	3	4	4	4	4	4	4	4	4	4	4	4	4	4	4	4	4	4	4	4	4	4	4	4
	20	1	2	1	60	0	0	2	30	678	4	3	4	3	3	3	4	3	4	2	5	1	5	2	2	3	2	4	5	5	3	5	4	5	5	2	4	5	5	5	5	5	5	5	5	4	3	3	1
	20	1	2	1	60	0	0	2	30	678	4	3	4	3	3	3	4	3	4	2	5	1	5	2	2	3	2	4	5	5	3	5	4	5	5	2	4	5	5	5	5	5	5	5	5	4	3	3	1
	18	2	2	2	30	2	60	3	0	678	4	4	3	3	4	3	3	3	3	3	2	3	2	3	2	4	4	4	4	3	4	5	4	4	5	5	4	5	5	5	1	5	4	4	5	2	5	3	1
	19	2	1	1	60	2	60	3	0	678	3	3	4	4	4	4	3	3	3	3	5	4	3	1	3	2	4	3	5	3	3	5	4	5	5	3	3	3	3	3	4	5	5	4	5	2	5	3	2
	19	2	1	1	60	2	60	3	0	678	3	3	4	4	4	4	3	3	3	3	5	4	3	1	3	2	4	3	5	3	3	5	4	5	5	4.100759144237405	3	3	3	3	4	5	5	4	5	2	5	3.8676774638180564	2
	19	2	1	1	60	1	30	3	15	678	2	2	3	4	2	2	2	1	2	2	2	3	2	4	1	5	2	2	4	4	3	5	5	3	4	5	3	5	5	4	3	5	5	2	5	2	5	5	5
		1	4	0	0	3	10	7	10	680	2	1	2	2	2	3	4	2	1	2	4	3	2	3	2	3	3.50893470790378	3.4967342729460293	3.940467997247075	3.939028591112642	3.5	4.334482758620689	4.081774081774082	3.7328979030594707	4.27492238703001	4.100759144237405	3.755256807997242	4.147433689286944	4.198967297762478	3.9703550499827647	4.134137931034482	4.362068965517241	4.251290877796902	3.964839710444674	4.05146804835924	3.665400552486188	3.857339765678842	3.8676774638180564	3.5884588804422943
		1	4	0	0	3	10	7	10	680	2	1	2	2	2	3	4	2	1	2	4	3	2	3	2	3	3.50893470790378	3.4967342729460293	3.940467997247075	3.939028591112642	3.5	4.334482758620689	4.081774081774082	3.7328979030594707	4.27492238703001	4.100759144237405	3.755256807997242	4.147433689286944	4.198967297762478	3.9703550499827647	4.134137931034482	4.362068965517241	4.251290877796902	3.964839710444674	4.05146804835924	3.665400552486188	3.857339765678842	3.8676774638180564	3.5884588804422943
	20	1	1	0	0	0	0	3	30	720	3	3	4	2	3	4	3	3	3	2	3	4	4	1	3	2	4	3	5	4	2	4	4	3	3	2	5	5	4	5	5	5	5	5	2	4	4	3	5
	21	2	3	0	45	0	10	3	30	720	4	3	4	4	4	2	4	4	4	3	3	2	4	2	2	2	3	2	4	3	2	3	3	3	5	5	4	5	5	5	5	5	5	4	3	3	4	2	5
	18	2	2	0	0	1	60	2	30	720	2	2	3	3	4	4	2	3	2	2	4	3	4	2	3	4	4	4	5	3	4	5	3	2	5	3	2	4	2	3	5	5	5	2	5	4	4	4	4
	18	2	1	0	0	3	60	7	0	720	2	2	2	3	2	2	2	3	3	3	4	2	4	2	3	1	3	3	2	3	2	5	3	3	2	4	2	5	5	4	1	3	3	4	4	1	2	4	4
	19	2	1	0	0	0	0	3	30	720	2	3	2	2	4	2	4	2	2	3	3	1	4	3	2	3	3	2	4	4	2	5	3	4	4	4	3	5	5	5	5	5	4	3	4	2	4	4	2
	18	1	1	2	90	0	0	1	20	754	3	2	2	3	3	2	3	3	3	4	4	3	4	3	2	3	2	2	3	3	2	4	3	3	4	5	4	4	4	2	5	4	4	4	3	2	3	3	4
	20	1	1	1	60	0	0	7	10	758	4	4	4	4	4	4	4	4	4	4	3	3	3	3	3	3	1	5	5	5	5	4	5	4	4	5	4	5	3	3	4	4	5	3	3	4	5	4	4
	20	1	1	1	60	0	0	7	10	758	4	4	4	4	4	4	4	4	4	4	3.5383824537354354	2.83339046966061	3.4840261078667125	2.758679958748711	3.101963486048915	2.7024340075419953	1	5	5	5	5	4	5	4	4	5	4	5	3	3	4	4	5	3	3	4	5	4	4
	22	2	2	1	60	1	24	4	15	774	4	4	3	4	4	2	3	4	4	4	4	2	5	1	4	2	5	5	5	5	4	5	5	5	5	5	5	5	5	5	5	5	4	5	5	5	5	5	5
	21	1	5	2	120	0	0	7	0	792	3	3	4	3	3	1	4	4	3	4	4	2	5	1	5	1	4	4	5	4	3	3	5	5	4	5	5	5	5	3	4	5	5	5	3	4	5	4	4
	21	2	4	4	60	0	60	3	0	792	4	4	2	4	4	1	3	4	4	2	3	5	4	4	3	3	4	2	5	5	5	5	5	4	5	5	5	5	5	3	5	5	5	5	5	5	5	5	5
	22	2	3	1	240	0	0	5	0	792	2	3	2	3	4	4	3	4	3	3	4	3	4	2	3	2	3	2	2	4	2	3	3	3	4	4	4	4	5	5	4	5	5	3	4	4	4	4	3
	18	2	1	2	60	0	0	5	10	796	2	2	1	3	2	2	2	1	2	2	3	5	2	3	3	3	2	1	4	3	3	4	1	1	4	4	4	4	4	3	3	3	4	4	4	3	3	3	4
	18	2	1	2	60	0	0	5	10	796	2	2	1	3	2	2	2	1	2	2	3	5	2	3	3	3	2	1	4	3	3	4	1	1	4	4	4	4	4	3.9703550499827647	3	3	4	4	4	3	3	3	4
	18	1	1	1	60	0	0	5	15	798	2	2	2	2	2	2	3	3	2	1	2	3	2	4	1	4	2	2	3	3	2	5	3	2	3	3	2	2	4	4	3	3	3	3	3	5	4	4	2
	20	1	1	1	0	0	60	5	20	800	4	3	4	4	4	4	3	2	3	4	4	3	4	2	5	2	4	5	5	5	4	5	5	4	5	5	5	5	5	3	3	3	5	5	3	4	5	5	5
	19	1	1	0	0	0	0	5	20	800	3	2	3	1	2	2	2	1	2	1	2	4	1	4	2	3	2	1	3	2	1	5	2	3	4	4	1	5	4	5	3	4	4	3	4	2	2	4	4
	18	1	1	0	0	0	0	5	20	800	3	3	3	2	4	1	4	4	3	3	1	5	1	5	1	5	4	3	4	3	3	5	5	3	5	5	5	5	5	5	5	5	4	4	4	2	5	5	5
	18	1	1	0	0	0	0	5	20	800	3	3	3	2	4	1	4	4	3	3	1	5	1	5	1	5	4	3	4	3	3	5	5	3	5	5	5	5	5	5	5	5	4	4	4	2	5	5	5
	23	2	4	0	0	0	0	5	20	800	4	4	4	3	4	4	2	4	2	2	3	3	4	3	4	4	4	2	5	5	5	3	5	2	5	5	1	3	3	3	5	5	5	4	5	2	5	5	1
	20	2	3	0	0	0	0	5	20	800	2	3	1	3	3	3	3	2	2	2	4	3	3	3	2	3	4	3	5	4	4	5	4	4	4	4	4	4	4	4	4	4	4	4	4	4	4	4	4
	20	2	3	0	0	0	0	5	20	800	2	3	1	3	3	3	3	2	2	2	4	3	3	3	2	3	4	3	5	4	4	5	4	4	4	4	4	4	4	4	4	4	4	4	4	4	4	4	4
	20	2	3	0	0	0	0	5	20	800	2	3	1	3	3	3	3	2	2	2	4	3	3	3	2	3	4	3	5	4	4	5	4	4	4	4	4	4	4	4	4	4	4	4	4	4	4	4	4
	19	2	1	0	0	0	0	5	20	800	2	2	2	2	3	2	3	3	2	2	3	2	4	3	3	2	3	3	2	3	2	5	4	3	5	4	3	4	4	4	5	5	4	4	5	5	4	3	2
	19	2	1	0	0	0	0	4	25	800	4	3	4	3	3	2	3	2	3	2	3	5	5	4	3	3	3	5	5	4	4	1	4	5	4	4	5	1	1	4	5	5	4	5	1	3	5	1	4
	19	2	2	1	30	1	30	5	15	819	2	2	2	3	3	2	3	2	2	2	3	3	3	2	2	3	2	2	2	4	4	4	5	4	2	4	4	2	4	5	4	4	4	5	4	5	5	4	4
	19	2	2	1	30	1	30	5	15	819	2	2	2	3	3	2	3	2	2	2	3	3	3	2	2	3	2	2	2	4	4	4	5	4	2	4	4	2	4	5	4	4	4	5	4	5	5	4	4
	19	1	2	0	0	0	0	7	15	840	4	4	3	4	4	4	4	4	4	4	5	1	5	1	3	1	4	5	5	5	5	4	5	2	5	5	4	4	5	5	5	5	5	5	5	4	5	4	4
	19	1	2	0	0	0	0	7	15	840	4	4	3	4	4	4	4	4	4	4	5	1	5	1	3	1	4	5	5	5	5	4	5	2	5	5	4	4	5	5	5	5	5	5	5	4	5	4	4
	19	1	2	0	0	0	0	7	15	840	4	4	3	4	4	4	4	4	4	4	5	1	5	1	3	1	4	5	5	5	5	4	5	2	5	5	4	4	5	5	5	5	5	5	5	4	5	4	4
	18	1	1	0	0	7	30	4	0	840	4	4	4	4	4	4	4	4	4	4	5	1	5	1	5	1	4	4	4	5	4	5	5	2	5	5	4	5	5	4	5	5	5	5	5	3	5	5	5
	18	1	1	0	0	0	0	7	15	840	3	3	4	3	3	2	3	3	2	3	4	3	5	2	4	1	3	2	3	3	2	3	3	4	3	4	3	4	4	5	5	4	4	4	3	3	4	4	4
	18	1	1	0	0	0	0	7	15	840	3	3	4	3	3	2	3	3	2	3	4	3	5	2	4	1	3	2	3	3	2	3	3	4	3	4	3	4	4	5	5	4	4	4	3	3	4	4	4
		1		0	0	0	0	7	15	840	4	4	2	2	4	3	4	2	3	4	2	4	4	1	3	1	3	5	5	4	2	5	5	3	5	4	2	2	5	5	5	5	4	3	5	5	5	4	3
		1		0	0	0	0	7	15	840	4	4	2	2	4	3	4	2	3	4	2	4	4	1	3	1	3	5	5	4	2	5	5	3	5	4	2	2	5	5	5	5	4	3	5	5	5	4	3
	22	2	4	0	0	1	30	3	30	840	4	4	4	3	4	4	4	4	4	4	3	2	3	3	1	3	5	4	4	3	2	4	3	2	4	2	3	4	5	5	5	5	5	5	5	5	5	5	5
	21	2	2	0	0	6	0	7	15	840	3	3	3	2	3	2	2	2	2	2	4	3	3	4	3	2	3	2	3	3	3	3	3	4	4	4	4	3	4	4	3	4	3	2	3	3	4	3	2
	21	2	2	0	0	6	0	7	15	840	3	3	3	2	3	2	2	2	2	2	4	3	3	4	3	2	3	2	3	3	3	3	3	4	4	4	4	3	4	4	3	4	3	2	3	3	4	3	2
	19	2	2	3	0	0	0	7	15	840	4	4	1	3	2	2	3	4	3	4	4	1	4	3	3	2	4	3	5	4	4	5	5	5	4	4	4	5	5	5	5	5	5	5	5	5	5	4	5
	20	2	2	0	0	0	0	7	15	840	4	4	4	4	4	2	2	4	2	2	3	2	3	4	2	3	4	3	4	4	4	4	4	3	3	3	4	3	4	3	3	4	4	3	5	5	4	4	4
	20	2	2	0	0	0	0	7	15	840	3	3	3	2	2	2	3	2	3	2	3	2	3	2	3	2	2	4	3	4	3	4	3	1	2	2	1	3	4	3	3	4	2	3	4	5	2	3	2
	22	2	1	0	0	0	0	7	15	840	4	4	4	4	4	4	4	4	2	4	3	3	3	3	4	4	5	2	2	3	5	5	5	3	5	5	2	2	3	2	2	5	5	4	5	2	4	5	5
	23	2	3	5	45	1	30	7	0	862.5	3	3	4	4	4	3	4	3	4	4	3	3	3	3	4	1	5	3	4	4	5	5	5	5	5	4	5	5	5	5	5	5	5	5	5	5	5	5	4
	20	1	2	2	60	0	0	2	30	876	3	2	2	2	3	2	2	2	3	2	3	4	3	3	3	2	2	3	4	3	2	3	3	2	3	4	4	3	3	3	3	4	4	4	4	4	3	3	3
	19	1	2	0	120	2	60	5	10	880	3	2	3	4	4	4	4	4	4	4	5	3	5	4	5	1	4	5	5	5	4	5	5	3	5	5	5	3	5	5	4	5	5	5	5	5	4	5	5
	19	1	2	0	120	2	60	5	10	880	3	2	3	4	4	4	4	4	4	4	5	3	5	4	5	1	4	5	5	5	4	5	5	3	5	5	5	3	5	5	4	5	5	5	5	5	4	5	5
	20	2	3	1	90	1	30	1	60	897	4	3	3	3	3	4	3	3	3	3	4	4	4	3	4	2	4	4	3	4	3	4	4	5	5	4	5	4	5	5	5	5	5	4	4	4	4	4	4
	20	2	3	1	90	1	30	1	60	897	4	3	3	3	3	4	3	3	3	3	4	4	4	3	4	2	4	4	3	4	3	4	4	5	5	4	5	4	5	5	5	5	5	4	4	4	4	4	4
	20	2	3	1	90	1	30	1	60	897	4	3	3	3	3	4	3	3	3	3	4	4	4	3	4	2	4	4	3	4	3	4	4	5	5	4	5	4	5	5	5	5	5	4	4	4	4	4	4
	38	2	2	2	45	0	0	3	25	897	3	3	3	3	2	4	4	3	2	3	4	2	4	2	3	2	4	4	5	4	4	4	5	5	5	4	4	5	4	5	5	5	5	5	4	2	4	4	4
	18	2	1	2	120	1	30	5	0	912	2	3	2	2	4	3	3	3	3	2	3	3	4	3	2	3	2	2	2	4	2	5	4	4	5	4	4	2	5	5	2	5	5	2	5	4	4	4	2
	19	1	2	1	60	1	60	4	15	918	4	3	4	3	3	2	3	4	4	5	4	4	5	3	4	4	3	3	4	5	3	4	3	4	3	4	3	4	3	4	3	5	3	3	2	3	4	3	5
	19	1	2	1	60	1	60	4	15	918	4	3	4	3	3	2	3	4	4	5	4	4	5	3	4	4	3	3	4	5	3	4	3	4	3	4	3	4	3	4	3	5	3	3	2	3	4	3	5
	19	1	2	2	0	2	15	5	20	920	2	1	2.8743994509265614	2	4	3	3	2	2	2	1	1	1	4	3	4	4	2	2	3	3	5	4.081774081774082	4	3	3	3	5	3	4	2	1	5	1	3	4	5	3	2
	19	1	2	2	0	2	15	5	20	920	2	1	2.8743994509265614	2	4	3	3	2	2	2	1	1	1	4	3	4	4	2	2	3	3	5	4.081774081774082	4	3	3	3	5	3	4	2	1	5	1	3	4	5	3	2
	19	1	1	0	0	1	30	5	20	920	4	4	4	4	3	3	4	4	4	4	3	4	3	3	3	2	2	5	5	3	4	5	5	5	5	5	5	5	5	5	5	5	4	5	4	4	4	4	4
	20	1	2	2	140	0	0	0	0	924	3	4	3	3	4	4	3	3	4	2	4	2	4	1	3	2	3	4	4	4	5	4	4	3	4	4	4	5	5	5	5	4	4	5	5	5	5	5	4
	19	1	1	1	61	1	60	1	61	929.3	2	2	2	3	3	2	2	3	4	1	3	2	3	1	3	5	2	3	2	3	2	3	4	5	3	2	4	2	3	3	4	5	3	4	3	5	3.857339765678842	5	4
	21	1	3	1	61	1	61	1	61	933.3	3.0037697052775876	4	4	4	4	4	4	4	4	4	5	5	5	5	5	5	5	5	5	5	5	5	5	5	5	5	5	5	5	5	5	5	5	5	5	5	5	5	5
	22	2	1	1	61	1	61	1	61	933.3	4	4	4	4	1	4	4	4	4	4	1	5	1	5	1	5	5	5	5	5	5	5	5	3	5	5	4	3	1	5	5	5	5	5	1	1	5	1	1
	20	2	1	1	61	1	61	1	61	933.3	2	1	2	3	3	3	3	2	1	1	1	2	2	2	3	3	2	2	2	2	3	3	3	4	5	5	3	2	3	1	1	1	2	2	2	2	4	3	3
	22	1	4	0	0	2	120	7	0	960	2	2	3	3	4	3	4	3	2	3	2	4	2	3	3	4	4	4	4	4	4	3	3	4	4	4	4	3	4	4	4	4	3	4	4	5	5	5	4
	21	1	4	0	0	0	0	2	60	960	4	4	4	4	4	4	4	4	4	3	4	3	4	3	4	2	5	5	5	4	4	4	4	4	4	4	4	4	4	4	4	4	4	4	4	3	2	5	2
		1	3	0	0	1	120	1	60	960	4	3	3	3	3	2	3	3	3	2	4	2	4	2	3	2	4	3	2	3	3	4	4	5	5	4	4	3	5	5	5	5	3	3	3	3	4	3	5
		1	3	0	0	1	120	1	60	960	4	3	3	3	3	2	3	3	3	2	4	2	4	2	3	2	4	3	2	3	3	4	4	5	5	4	4	3	5	5	5	5	3	3	3	3	4	3	5
	18	1	2	0	0	0	0	4	30	960	3	3	4	3	3	3	3	3	3	3	4	3	4	4	4	4	5	4	4	5	4	4	4	4	4	4	3	3	5	5	5	5	5	5	5	5	5	5	5
	18	1	2	0	0	0	0	4	30	960	3	3	4	3	3	3	3	3	3	3	4	3	4	4	4	4	5	4	4	5	4	4	4	4	4	4	3	3	5	5	5	5	5	5	5	5	5	5	5
	18	1	2	0	0	0	0	4	30	960	3	3	4	3	3	3	3	3	3	3	4	3	4	4	4	4	5	4	4	5	4	4	4	4	4	4	3	3	5	5	5	5	5	5	5	5	5	5	5
	19	1	1	0	0	4	60	7	0	960	2	2	2	2	4	3	3	3	2	3	5	1	2	2	2	2	3	3	5	5	3	3	3	3	3	3	3	3	3	3	3	3	3	2	2	2	4	5	5
	19	1	1	0	0	4	60	6	0	960	2	2	1	2	3	3	2	3	3	4	4	2	4	2	3	4	3	4	5	4	4	5	5	3	5	5	3	4	5	4	5	5	4	5	4	3	4	5	3
	19	1	1	0	0	4	60	6	0	960	2	2	1	2	3	3	2	3	3	4	4	2	4	2	3	4	3	4	5	4	4	5	5	3	5	5	3	4	5	4	5	5	4	5	4	3	4	5	3
	18	1	1	0	0	0	0	4	30	960	2	3	2	1	2	1	3	4	3	1	1	2	2	3	4	5	1	3	4	2	2	2	3	2	3	2	3	2	2	3	2	3	3	2	3	4	5	4	5
	18	1		0	0	0	120	2	60	960	4	3	2	2	2	2	3	3	3	2	5	1	5	2	4	2	4	4	3	4	4	5	5	3	3	4	4	4	5	4	3	4	4	3	4	4	3	5	4
	18	1		0	0	0	120	2	60	960	4	3	2	2	2	2	3	3	3	2	5	1	5	2	4	2	4	4	3	4	4	5	5	3	3	4	4	4	5	4	3	4	4	3	4	4	3	5	4
	21	2	4	0	0	2	120	6	0	960	3	2	3	2	2	2	3	3	3	4	3	3	4	2	2	3	3	2	2	2	3	3	4	3	2	3	2	4	4	4	4	4	4	4	4	5	5	4	4
	22	2	4	0	0	2	0	4	30	960	2	2	3	2	4	3	2	2	2	2	3	3	2	4	1	3	3	3	3	3	3	4	3	3	5	4	3	3	5	5	4	5	5	3	5	5	3	3	2
	21	2	4	0	0	0	0	6	20	960	2	2	3	3	3	1	2	1	2	2	4	4	4	4	2	3	4	2	2	4	2	4	3	2	4	2	2	5	5	5	4	4	4	4	4	2	2	4	1
	21	2	3	0	0	0	0	4	30	960	3	3	3	3	3	3	3	3	3	3	3	3	3	3	3	3	3	1	5	5	3	5	5	1	4	5	2	3	5	3	5	5	4	5	5	2	4	5	2
	20	2	2	0	0	0	0	4	30	960	4	4	4	4	3	2	3	2	4	4	4	2	3	2	3	4	2	1	2	3	2	5	4	3	4	3	4	5	5	5	5	5	2	2	5	1	3	3	2
	21	2	1	0	0	0	0	2	60	960	4	2	1	4	4	4	4	2	2	3	3	4	4	4	1	1	3	5	4	4	5	5	4.081774081774082	5	5	5	2	5	5	5	3	5	5	5	5	3	5	3	2
	16	2	1	0	0	0	0	2	60	960	2	3	3	2	2	3	4	3	2	3	1	3	1	4	3	3	4	2	3	4	3	4	3	2	4	3	5	2	5	4	4	4	3	4	4	2	3	4	3
	18	2	1	0	0	0	0	2	60	960	3	3	4	3	4	3	3	3	4	4	4	1	4	3	3	1	5	5	4	5	5	5	5	2	4	4	2	5	4	4	5	5	5	4	5	4	5	5	3
	20	2	1	0	0	0	0	2	60	960	4	4	4	4	2	2.78147512864494	4	4	4	3	3	3	3	3	3	2	4	4	4	5	5	5	5	5	5	5	5	4	5	5	5	5	3	5	5	5	4	5	3
	19	1	1	1	30	1	120	5	10	979	2	2	2	1	2	3	2	2	2	2	1	4	1	4	1	4	4	2	2	2	2	5	5	2	3	3	2	3	4	4	5	3	3	3	5	5	5	4	2
	21	1	1	1	45	0	180	7	15	988.5	2	2	1	2	3	1	4	1	2.8423037367158037	3	3	2	3	1	2	2	3	4	5	3	3	4	4	5	5	5	4	4	4	2	4	5	4	4	5	4	4	3	4
	19	1	2	1	60	0	0	5	20	998	3	2	3	3	3	3	3	3	3	3	3	3	4	2	3	2	4	4	5	4	4	5	4	4	4	5	3	4	4	4	4	5	4	4	4	4	4	5	4
	19	1	2	1	60	0	0	5	20	998	3	2	3	3	3	3	3	3	3	3	3	3	4	2	3	2	4	4	5	4	4	5	4	4	4	5	3	4	4	4	4	5	4	4	4	4	4	5	4
	20	2	2	1	60	0	20	5	20	998	3	2	3	3	3	3	2	1	2	2	3	5	4	3	3	3	2	1	4	4	2	4	2	2	3	2	2	4	4	4	2	3	5	2	3	3	3	3	1
	20	1	1	0	0	0	0	5	25	1000	4	4	4	4	4	4	4	4	4	4	5	1	5	1	5	1	5	5	5	5	5	5	5	5	5	5	5	5	5	5	5	5	5	5	5	5	5	5	5
	20	2	1	0	0	3	30	4	20	1000	2	3	4	3	4	4	3	2	4	4	4	4	4	3	3	3	4	2	4	5	5	4	5	2	3	4	2	5	5	5	3	5	5	3	3	4	3	5	1
	18	2	1	2	60	0	0	4	20	1036	4	3	3	3	3	2	2	2	3	2	4	2	3	2	3	3	4	3	5	4	3	5	4	3	5	4	3	5	5	4	5	5	5	4	3	3	4	4	2
	20	1	2	3	105	0	20	0	0	1039.5	4	3	4	4	4	4	3	3	4	3	4	3	3	3	2	1	4	3	4	5	4	5	5	5	5	3	5	4	4	3	5	5	5	5	5	5	5	4	3
	19	2	2	0	0	1	60	5	20	1040	3	3	4	3	2	3	3	2	2	2	3	3	2	3	3	3	4	3	3	4	3	5	3	3	4	4	4	4	4	3	4	4	4	3	4	4	4	3	4
	19	1	2	1	45	3	45	1	45	1048.5	3	3	2	2	3	3	3	4	4	4	3	4	4	3	4	3	3	3	5	5	5	5	5	5	5	5	5	5	5	5	5	5	5	4	3	3	5	5	5
	19	1	2	1	45	3	45	1	45	1048.5	3	3	2	2	3	3	3	4	4	4	3	4	4	3	4	3	3	3	5	5	5	5	5	5	5	5	5	5	5	5	5	5	5	4	3	3	5	5	5
	20	1	3	3	60	0	0	1	60	1074	3	2	2	2	2	2	3	4	3	3	5	2	4	2	5	2	4	4	5	4	2	5	5	3	4	4	4	5	4	4	5	5	4	4	5	3	4	3	3
	22	2	4	3	60	0	0	2	30	1074	2	3	3	4	3	3	4	3	4	4	3	2	3	3	4	3	5	5	3	3	4	5	5	5	5	5	5	5	4	5	4	5	4	4	4	5	5	4	4
	22	1	3	0	0	1	30	3	40	1080	2	2	3	2	3	3	3	4	3	4	4	4	4	5	5	5	4	4	4	4	4	5	5	5	5	5	5	4	5	4	3	3	4	4	4	4	5	4	4
	26	1	2	0	0	0	0	3	45	1080	3	2	3	3	3	3	3	3	3	3	4	4	4	3	2	2	4	4	4	4	4	4	4	5	4	4	3	3	5	4	4	4	5	4	4	4	4	4	4
	26	1	2	0	0	0	0	3	45	1080	3	2	3	3	3	3	3	3	3	3	4	4	4	3	2	2	4	4	4	4	4	4	4	5	4	4	3	3	5	4	4	4	5	4	4	4	4	4	4
	18	1		0	0	1	60	7	15	1080	3	3	2	2	2	3	3	3	2	4	3	4	4	3	4	3	4	4	4	4	4	5	5	5	5	5	4	5	5	4	4	5	4	4	4	4	5	4	4
	18	1		0	0	1	60	7	15	1080	3	3	2	2	2	3	3	3	2	4	3	4	4	3	4	3	4	4	4	4	4	5	5	5	5	5	4	5	5	4	4	5	4	4	4	4	5	4	4
	19	1		0	0	0	0	3	45	1080	2	1	3	3	4	3	2	4	2	3	3	4	2	4	5	5	2	3	4	1	5	5	3	3	5	5	2	3	5	5	5	4	4	2	1	3	2	4	1
	19	1		0	0	0	0	3	45	1080	2	1	3	3	4	3	2	4	2	3	3	4	2	4	5	5	2	3	4	1	5	5	4.081774081774082	3	5	5	2	3	5	5	5	4	4	2	1	3	2	4	1
	20	2	2	0	0	2	15	4	30	1080	4	3	3	4	4	3	4	3	4	4	5	2	5	2	4	1	5	3	3	5	4	5	5	4	5	5	4	4	3	4	4	4	4	4	5	5	4	5	5
	30	2	2	0	0	0	0	3	45	1080	3	3	2	3	3	2	2	3	2	2	3	3	4	2	2	2	3	3	2	3	3	3	3	2	3	3	3	4	4	3	3	4	3	3	3	4	3	3	2
	22	2	1	3	60	3	30	2	10	1114	3	4	1	4	4	4	4	4	4	4	4	1	5	1	3	4	3	5	5	5	3	3	5	5	5	5	5	5	4	4	4	5	5	5	2	5	5	5	2
	22	1	3	2	60	3	60	7	0	1116	4	4	3	4	4	3	2	2	3	3	4	4	3	5	4	3	2	2	4	4	3	5	4	4	4	4	4	4	3	4	4	3	3	5	5	4	5	5	5
	22	1	3	2	60	3	60	7	0	1116	4	4	3	4	4	3	2	2	3	3	4	4	3	5	4	3	2	2	4	4	3	5	4	4	4	4	4	4	3	4	4	3	3	5	5	4	5	5	5
	23	2	2	2	60	0	0	3	30	1116	4	3	3	3	4	3	3	4	4	4	5	1	5	1	3	1	5	4	5	5	5	5	5	4	5	4	4	5	5	4	5	5	5	3	3	3	4	4	4
	22	1	4	0	0	0	0	7	20	1120	2	1	2	3	2	1	2	3	2	3	4	2	3	3	4	3	4	3	3	2	4	3	4	3	3	3	3	4	4	4	5	5	5	4	3	2	3	4	3
	19	1	2	0	0	0	0	7	20	1120	3	3	2	3	4	4	4	4	4	4	5	1	5	2	4	2	2	5	4	5	5	4	5	5	5	5	4	4	5	4	4	5	4	5	5	5	5	5	4
	20	1	2	0	0	0	0	7	20	1120	3	3	4	3	3	4	3	3	2	2	4	1	4	2	3	2	3	3	4	4	3	5	4	3	4	5	4	4	3	3	4	5	4	3	4	4	4	5	3
	18	1	2	1	0	0	0	4	35	1120	2	3	2	1	2	1	1	2	2	3	5	1	4	4	1	4	1	3	2	2	4	2	3	1	3	1	4	4	2	5	4	2	2	2	4	3	2	5	5
	18	1	2	1	0	0	0	4	35	1120	2	3	2	1	2	1	1	2	2	3	5	1	4	4	1	4	1	3	2	2	4	2	3	1	3	1	4	4	2	5	4	2	2	2	4	3	2	5	5
	21	2	3	0	0	3	0	7	20	1120	4	3	4	4	3	4	3	4	3	3	3	2	4	2	4	2	4	4	5	4	3	5	5	5	5	5	4	5	5	5	5	5	5	5	5	4	5	5	5
	20	2	2	1	0	0	0	7	20	1120	4	4	4	4	4	1	4	4	4	4	5	2	5	2	5	1	5	5	5	5	5	5	5	5	5	5	5	5	5	5	5	4	5	5	4	2	4	3	5
	19	2	2	0	0	0	0	7	20	1120	3	2	2	3	2	2	2	2	3	2	3	3	3	2	3	3	3	2	3	3	2	4	3	5	3	3	3	4	4	3	4	4	4	3	4	3	4	3	3
	19	2	2	0	0	0	0	7	20	1120	3	3	4	3	4	4	3	4	4	4	4	3	3	3	3	3	4	3	5	4	4	5	4	4	5	5	5	5	5	4	5	5	5	3	4	4	5	3	3
	21	2	2	0	0	0	0	7	20	1120	2	2	3	3	2	2	2	2	2	3	3	2	3	2	3	3	3	4	3	3	2	5	3	3	5	3	4	4	4	4	5	5	3	3	4	2	2	3	3
	20	2	2	0	0	0	0	7	20	1120	4	2	3	2	3	2	3	2	1	2	2	3	3	2	2	2	2	2	3	2	2	5	3	4	3	2	2	4	4	4	3	5	5	4	5	2	3	4	1
	19	2	2	0	0	0	60	7	20	1120	4	2	2	1	2	1	2	1	3	2	3	4	2	5	2	3	3	2	4	4	1	5	4	3	4	4	4	3	3	3	2	4	3	3	4	3	3	4	1
	19	2	2	0	0	0	60	7	20	1120	4	2	2	1	2	1	2	1	3	2	3	4	2	5	2	3	3	2	4	4	1	5	4	3	4	4	4	3	3	3	2	4	3	3	4	3	3	4	1
	19	2	1	0	0	0	0	7	20	1120	3	3	3	2	4	2	3	2	2	2	2	3	2	3	3	4	3	4	4	4	3	4	4	4	4	3	4	4	5	3	4	3	3	3	3	3	4	2	3
	18	2	1	0	0	0	0	7	20	1120	3	2	2	2	2	2	2	2	2	2	3	2	3	3	3	2	2	4	2	2	2	4	4	2	4	4	1	4	4	4	4	4	4	4	4	4	4	4	4
	20	2	1	0	0	0	0	7	20	1120	4	4	4	4	4	2	3	2	3	3	5	1	5	1	5	1	5	5	5	5	4	5	5	3	5	5	5	1	3	5	5	5	5	5	3	3	3	2	2
	21	1	4	3	60	1	60	2	20	1154	4	2	3	2	3	3	3	3	2	3	5	4	5	4	3	2	4	4	3	5	4	3	5	5	3	4	4	5	5	5	5	5	4	5	2	2	4	4	4
	19	2	2	2	30	1	0	1	120	1158	4	3	3	2	4	2	4	3	2	3	3	5	5	4	3	4	3	2	3	4	2	5	4	2	3	2	2	2	4	2	5	5	5	5	4	3	3	2	2
		1	1	0	0	1	10	7	20	1160	3	2	3	3	3	2	3	3	2	2	3	3	4	2	3.101963486048915	2	3	3	4	4	3	4	4	4	4	3	5	5	4	3	4	5	4	4	4	4	3	4	3
		1	1	0	0	1	10	7	20	1160	3	2	3	3	3	2	3	3	2	2	3	3	4	2	3.101963486048915	2	3	3	4	4	3	4	4	4	4	3	5	5	4	3	4	5	4	4	4	4	3.857339765678842	4	3
	22	2	4	5	50	0	0	3	15	1185	4	3	3	4	4	4	4	2	3	3	3	4	5	4	2	1	5	5	4	4	3	2	5	5	5	5	5	4	3	5	4	5	5	5	3	5	5	3	3
	19	1	2	3	25	3	25	4	20	1187.5	3	2	2	1	2	1	3	1	3	2	3	4	2	2	1	3	4	2	4	4	4	4.334482758620689	5	5	5	3	3	5	4	3	4	3	4	3	4	3	5	5	5
	21	1	3	4	90	0	0	4	0	1188	4	4	4	4	4	3	3	4	4	3	3	2	1	1	2	3	4	4	5	5	4	4	4	5	5	4	5	4	5	5	5	5	5	5	4	4	5	3	5
	21	1	3	4	90	0	0	4	0	1188	4	4	4	4	4	3	3	4	4	3	3	2	1	1	2	3	4	4	5	5	4	4	4	5	5	4	5	4	5	5	5	5	5	5	4	4	5	3	5
	18	1	2	4	90	0	0	7	0	1188	2	2	2	2	2	3	2	3	2	2	3	3	5	2	5	2	2	3	5	3	3	4	4	3	4	4	3	4	5	3	5	3	4	4	3	3	3	2	3
	19	1	2	4	90	0	0	3	0	1188	2	2	2	2	3	3	2	3	2	2	3	3	3	3	3	3	3	2	3	3	3	4	3	2	4	4	3	4	4	4	3	4	4	3	4	4	3	4	3
	24	1	2	4	90	0	0	0	0	1188	2	2	2	2	2	2	2	1	1	2	1	4	1	5	5	5	2	2	2	2	2	4	2	3	2	2	3	4	4	4	1	2	2	2	2	2	2	2	2
	18	1	1	3	120	0	0	7	0	1188	4	4	4	3	2	2	2	3	4	4	4	4	5	3	4	4	5	5	5	5	5	4	4	4	3	3	3	4	5	4	4	5	4	5	4	3	3	4	5
	18	1	1	3	120	0	0	7	0	1188	4	4	4	3	2	2	2	3	4	4	4	4	5	3	4	4	5	5	5	5	5	4	4	4	4.27492238703001	3	3	4	5	4	4	5	4	5	4	3	3	4	5
	23	2	1	3	120	0	0	0	0	1188	3	3	3	3	3	3	3	3	3	3	3	2	4	2	4	2	3	5	5	5	3	3	5	5	5	5	5	5	4	4	4	5	5	5	5	5	5	5	5
	18	1	2	2	90	1	30	1	60	1194	3	3	4	1	2	4	4	4	3	4	4	3	2	4	3	4	4	5	3	5	5	5	5	5	5	5	5	5	5	4	4	3	4	5	5	5	4	3	3
	18	1	2	2	90	1	30	1	60	1194	3	3	4	1	2	4	4	4	3	4	4	3	2	4	3	4	4	5	3	5	5	5	5	5	5	5	5	5	5	4	4	3	4	5	5	5	4	3	3
	21	1	2	2	60	1	60	7	10	1196	3	3	2	3	3	3	3	3	3	3	4	1	1	2	4	1	3	5	5	5	4	5	5	5	5	5	5	5	5	5	5	5	5	5	5	4	5	5	5
	20	1	2	1	120	0	0	5	20	1196	2	2	3	1	2	1	2	1	3	1	2	1	3	1	4	1	5	5	4	3	2	2	2	3	2	1	2	1	3	2	4	3	2	3	3	2	2	3	4
	20	1	2	1	120	0	0	5	20	1196	2	2	3	1	2	1	2	1	3	1	2	1	3	1	4	1	5	5	4	3	2	2	2	3	2	1	2	1	3	2	4	3	2	3	3	2	2	3	4
	20	2	1	2	60	0	60	5	20	1196	3	3	3	3	3	3	3	3	3	3	3	2	3	3	3	3	2	2	4	4	3	4	4	2	4	4	4	3	3	4	3	5	4	4	3	5	4	3	3
	20	1	3	0	0	0	0	5	30	1200	2	2	3	3	4	2	2	3	3	2	4	2	3	2	3	2	4	2	3	4	4	4	3	4	5	4	3	4	5	4	4	5	5	5	4	5	4	3	5
	20	1	3	0	0	0	0	5	30	1200	2	2	3	3	4	2	2	3	3	2	4	2	3	2	3	2	4	2	3	4	4	4	3	4	5	4	3	4	5	4	4	5	5	5	4	5	4	3	5
	20	1	2	0	0	1	100	5	20	1200	2	3	3	3	3	3	3	3	3	3	2	3	3	3	3	3	2	3	2	2	2	2	2	2	2	2	2	2	2	2	2	2	2	2	2	2	2	2	2
	19	1	2	0	0	0	0	5	30	1200	3	2	2	1	2	1	2	1	1	1	4	2	5	2	4	1	4	4	5	3	2	5	2	4	4	4	4	4	5	5	5	3	3	4	5	2	4	4	4
	19	1	2	0	0	0	0	5	30	1200	3	2	2	1	2	1	2	1	1	1	4	2	5	2	4	1	4	4	5	3	2	5	2	4	4	4	4	4	5	5	5	3	3	4	5	2	4	4	4
	20	1	2	0	0	0	0	5	30	1200	4	4	4	2	4	4	2	2	2	3	5	5	2	5	2	5	3	4	4	4	3	4	4	5	5	5	5	4	4	4	4	5	5	5	5	1	4	4	2
	18	1	2	0	0	0	0	5	30	1200	4	4	4	4	4	3	4	4	4	4	5	1	5	1	5	1	5	5	5	5	5	5	5	5	5	5	5	5	5	5	5	5	5	5	5	5	5	5	5
	18	1	2	0	0	0	0	5	30	1200	4	4	4	4	4	3	4	4	4	4	5	1	5	1	5	1	5	5	5	5	5	5	5	5	5	5	5	5	5	5	5	5	5	5	5	5	5	5	5
	18	1	2	0	0	0	0	5	30	1200	4	4	4	4	4	3	4	4	4	4	5	1	5	1	5	1	5	5	5	5	5	5	5	5	5	5	5	5	5	5	5	5	5	5	5	5	5	5	5
	18	1	1	0	0	0	0	5	30	1200	2	3	3	3	2	3	3	3	3	3	4	2	4	1	3	4	1	2	2	3	2	5	2	1	3	2	2	4	3	4	1	2	3	3	2	2	3	3	1
	21	1	1	0	0	0	0	5	30	1200	3	3	2	3	3	3	2	2	3	3	5	5	4	4	3	2	4	4	3	4	3	4	4	5	5	4	3	4	4	4	3	4	4	3	4	3	4	3	3
	21	1	1	0	0	0	0	5	30	1200	3	3	2	3	3	3	2	2	3	3	5	5	4	4	3	2	4	4	3	4	3	4	4	5	5	4	3	4	4	4	3	4	4	3	4	3	4	3	3
	19	1		0	0	0	0	5	30	1200	3	2	2	1	4	3	2	2	3	3	3	4	2	4	2	3	4	2	4	3	2	4	2	1	5	3	2	4	2	2	4.134137931034482	3	3	2	4	3	1	4	1
	22	2	3	0	0	0	0	5	30	1200	3	2	2	2	3	2	2	3	2	3	3	3	3	2	4	3	3	5	4	3	3	5	4	3	4	5	3	5	5	5	5	5	5	4	1	5	4	4	2
	20	2	3	0	0	0	0	5	30	1200	3	3	4	4	4	3	4	3	3	3	3	3	4	2	3	3	3	2	3	4	4	4	4	3	3	4	2	4	4	4	4	4	4	4	3	3	3	3	3
	20	2	3	0	0	0	0	5	30	1200	3	3	4	4	4	3	4	3	3	3	3	3	4	2	3	3	3	2	3	4	4	4	4	3	3	4	2	4	4	4	4	4	4	4	3	3	3	3	3
	20	2	3	0	0	0	0	3	50	1200	3	2	3	3	3	3	2	2	2	2	3	4	4	3	4	3	2	1	3	2	4	4	3	3	3	2	4	4.147433689286944	3	3	4	4	3	3	3	2	4	2	3
	26	2	1	0	0	0	0	5	30	1200	2	2	1	3	2	3	2	2	2	1	1	4	2	5	1	5	2	2	4	3	2	3	2	1	5	5	2	2	4	2	5	5	5	1	4	1	4	2	2
	19	2	1	0	0	0	0	5	30	1200	2	3	2	2	2	2	3	2	3	2	3	3	2	3	2	2	4	3	2	2	3	5	5	4	4	5	5	4	5	4	5	5	5	4	4	5	4	4	5
		2	1	0	0	0	0	5	30	1200	3	3	3	2	2	2	2	3	2	2	3	3	3	3	3	3	3	3	2	4	3	4	3	3	3	2	4	4	4	4	4	4	3	3	3	3	4	4	4
	19	2	1	0	0	0	0	5	30	1200	3	3	2	2	2	2	2	3	1	3	1	5	1	4	2	4	3	3	3	2	2	5	3	3	3	3	4	5	5	5	5	2	4	5	5	5	5	5	3
	18	2	1	0	0	0	0	5	30	1200	3	3	2	3	3	2	2	4	4	2	3	5	3	4	3	3	4	4	4	3	3	5	4	3	5	5	4	5	5	5	5	5	4	5	5	2	4	5	3
	18	2	1	0	0	0	0	5	30	1200	3	3	2	3	3	2	2	4	4	2	3	5	3	4	3	3	4	4	4	3	3	5	4	3	5	5	4	5	5	5	5	5	4	5	5	2	4	5	3
	21	2		0	0	2	60	3	30	1200	3	2	3	3	3	3	3	2	3	2	4	3	4	3	3	3	4	3	4	3	3	5	4	5	5	4	4	4	5	4	4	5	5	4	4	4	4	3	2
	21	2		0	0	2	60	3	30	1200	3	2	2.8743994509265614	3	3	3	3	2	3	2	4	3	4	3	3	3	4	3	4	3	3	5	4	5	5	4	4	4	5	4	4	5	5	4	4	4	4	3	2
	20	1	4	3	60	0	0	4	20	1234	2	1	3	4	4	4	4	4	4	1	4	3	4	3	4	2	4	5	5	5	2	5	4	4	5	5	5	5	5	4	5	5	5	4	4	4	5	5	5
	18	1	2	1	120	0	0	7	15	1236	3	3	3	2	3	3	3	3	2	2	3	3	4	2	2	3	2	4	4	3	2	4	4	4	4	3	3	3	2	3	3	3	4	4	3	3	4	3	2
	18	1	2	1	120	0	0	7	15	1236	3	3	3	2	3	3	3	3	2	2	3	3	4	2	2	3	2	4	4	3	2	4	4	4	4	3	3	3	2	3	3	3	4	4	3	3	4	3	2
	20	2	2	1	15	0	0	5	30	1249.5	3	4	3	3	4	1	4	2	3	4	4	3	4	3	2	3	4	4	1	4	2	5	5	4	5	5	4	5	5	5	5	5	4	4	3	4	5	4	2
	22	1	4	1	30	1	10	7	20	1259	3	2	2	3	3	2	2	2	2	2	5	2	5	2	3	2	3	3	4	4	2	4	4	3	4	3	4	4	4	3	3	4	4	3	3	3	4	3	2
	20	1	2	4	60	2	60	7	0	1272	3	3	4	4	4	2	3	3	2	2	4	1	4	1	4	5	5	4	5	5	5	5	5	5	5	5	5	5	4	4	4	4	4	4	4	4	4	4	4
	20	1	2	4	60	2	60	7	0	1272	3	3	4	4	4	2	3	3	2	2	4	1	4	1	4	5	5	4	5	5	5	5	5	5	5	5	5	5	4	4	4	4	4	4	4	4	4	4	4
	19	1	2	1	60	1	60	7	15	1278	2	3	3	2	4	4	4	4	2	4	4	2	1	1	4	2	4	4	5	4	5	5	5	5	5	5	5	5	5	4	5	5	4	5	4	5	4	5	4
	19	1	2	1	60	1	60	7	15	1278	2	3	3	2	4	4	4	4	2	4	4	2	1	1	4	2	4	4	5	4	5	5	5	5	5	5	5	5	5	4	5	5	4	5	4	5	4	5	4
	20	1	2	0	0	0	0	4	40	1280	2	1	4	3	2	1	1	1	1	1	3	4	2	5	1	5	2	2	3	1	1	1	4	5	3	3	2	1	1	3	2	3	4	4	3	5	4	2	3
	22	2	1	3	45	1	0	7	15	1285.5	3	3	3	3	2	3	4	4	4	4	5	1	5	3	4	2	4	4	5	4	4	5	5	4	4	5	5	5	5	5	5	5	5	5	5	5	5	5	4
	19	2	2	1	150	0	0	5	20	1295	3	3	3	2	3	2	3	2	2	2	4	2	4	2	3	2	3	3	4	4	3	5	4	2	5	5	5	5	3	3	4	5	5	3	4	4	4	4	3
	19	2	2	1	150	0	0	5	20	1295	3	3	3	2	3	2	3	2	2	2	4	2	4	2	3	2	3	3	4	4	3	5	4	2	5	5	5	5	3	3	4	5	5	3	4	4	4	4	3
	20	2	2	3	60	0	0	3	30	1314	2	2	4	3	3	2	2	2	2	2	3	4	3	3	2	3	2	4	4	4	2	5	3	2	4	5	2	5	4	4	3	5	3	4	4	4	4	4	2
	20	1	2	1	60	0	0	7	20	1318	4	3	3	3	3	3	3	3	3	3	3	3	4	2	2	3	3	4	5	4	4	3	4	2	5	5	5	4	4	3	5	5	5	3	2	4	4	4	5
	20	1	2	1	60	0	0	7	20	1318	4	3	3	3	3	3	3	3	3	3	3	3	4	2	2	3	3	4	5	4	4	3	4	2	5	5	5	4	4	3	5	5	5	3	2	4	4	4	5
	21	1	2	0	0	2	30	3	45	1320	3	3	4	3	4	3	4	3	3	4	4	5	4	5	4	5	4	5	5	5	5	5	5	4	5	4	5	4	5	4	5	4	5	4	5	4	4	4	4
	18	1	1	0	1	5	30	3	30	1320	3	3	4	2	4	2	2	2	2	4	2	4	2	4	3	5	2	3	2	3	3	4	4	2	3	3	3	5	5	5	5	5	5	5	5	2	2	3	2
	21	2	4	0	0	0	0	2	83	1328	3	2	2	2	3	4	3	2	3	2	2	4	2	3	3.101963486048915	3	2	3	5	3	2	5	3	3	1	3	1	5	5	3	5	5	5	4	1	2	2	5	2
	21	2	4	0	0	0	0	2	83	1328	3	2	2	2	3	4	3	2	3	2	2	4	2	3	3.101963486048915	3	2	3	5	3	2	5	3	3	1	3	1	5	5	3	5	5	5	4	1	2	2	5	2
	19	2	3	3	135	3	0	4	0	1336.5	3	3	3	3	3	3	3	3	3	3	3	4	4	5	5	3	3	3	3	3	3	3	3	3	3	3	3	3	3	3	3	3	3	3	3	3	3	3	2
	19	2	3	3	135	3	0	4	0	1336.5	3	3	3	3	3	3	3	3	3	3	3	4	4	5	5	3	3	3	3	3	3	3	3	3	3	3	3	3	3	3	3	3	3	3	3	3	3	3	2
	22	1	4	1	45	1	120	3	30	1348.5	4	4	3	2	3	4	3	4	3	4	4	4	4	5	2	3	3	4	4	3	4	3	3	4	3	4	3	4	3	4	3	4	3	4	3	4	3	4	3
	22	2	4	3	15	0	0	5	30	1348.5	2	1	3	3	3	2	2	3	2	2	4	3	2	3	3	3	2	4	3	3	1	5	4	5	5	4	4	4	5	5	4	4	5	5	5	2	2	3	2
	22	1	4	2	60	3	30	5	15	1356	3	3	3	4	4	4	4	4	4	3	5	1	5	1	5	1	4	4	4	5	5	5	5	2	5	5	5	5	5	5	3	3	3	5	3	1	4	3	4
	21	1	4	1	120	1	120	1	60	1356	4	4	3	3	4	3	4	3	3	2	5	4	3	4	4	4	5	4	4	4	5	5	5	5	5	5	4	4	4	5	5	5	5	5	4	4	5	4	5
	20	1	3	0	0	2	20	5	30	1360	2	2	2	2	2	2	2	2	2	2	3	4	3	3	3	4	2	2	2	2	2	5	3	1	2	2	1	2	3	2	1	1	2	2	2	2	2	2	2
	18	2	1	0	0	2	30	7	20	1360	3	2	2	3	4	2	3	3	2	2	4	2	4	2	4	2	4	2	4	4	3	5	4	2	4	5	1	5	5	3	4	3	4	3	5	5	5	3	1
	19	2	2	1	75	0	0	7	20	1367.5	4	4	3	3	4	2	3	1	2	2	3	4	3	4	3	3	4	2	5	4	2	5	4	2	5	4	3	5	5	4	5	5	5	4	5	4	4	5	3
	19	2	2	1	75	0	0	7	20	1367.5	4	4	3	3	4	2	3	1	2	2	3	4	3	4	3	3	4	2	5	4	2	5	4	2	5	4	3	5	5	4	5	5	5	4	5	4	4	5	3
	23	1	4	2	45	1	30	4	30	1377	4	3	4	3	4	3	4	3	4	4	4	4	4	5	4	5	5	5	4	5	4	5	4	3	4	5	5	3	4	5	4	5	4	5	4	5	4	5	5
	19	1	2	1	90	1	90	1	90	1377	2	2	1	2	2	1	1	1	2	1	4	3	4	3	4	4	5	5	5	5	5	5	5	5	5	5	5	5	5	5	5	5	5	5	5	5	5	5	5
	19	1	2	2	120	0	0	5	15	1392	3	2	3	4	4	2	2	3	2	2	5	4	5	1	5	1	3	4	5	5	5	3	5	2	5	5	4	1	5	5	5	5	3	3	4	5	1	3	1
	21	1	2	1	240	0	0	5	15	1392	3	3	3	3	4	4	4	3	4	3	3	1	5	4	2	3	4	5	5	5	5	5	5	5	3	5	4	5	5	4	5	5	5	5	5	2	3	5	3
	18	2	1	1	60	0	0	5	30	1398	3	2	4	3	4	1	4	2	1	4	5	2	5	4	4	2	4	2	5	5	4	5	5	5	5	5	5	5	5	4	5	5	3	4	3	5	5	5	5
	19	2	2	0	0	0	10	7	25	1400	2	2	2	2	2	1	2	2	2	4	3	2	1	2	3	2	5	4	5	3	2	4	4	5	3	3	5	5	5	3	4	5	4	3	5	3	3	4	1
	19	2	2	0	0	0	10	7	25	1400	2	2	2	2	2	1	2	2	2	4	3	2	1	2	3	2	5	4	5	3	2	4	4	5	3	3	5	5	5	3	4	5	4	3	5	3	3	4	1
	19	2	2	0	0	0	10	7	25	1400	2	2	2	2	2	1	2	2	2	4	3	2	1	2	3	2	5	4	5	3	2	4	4	5	3	3	5	5	5	3	4	5	4	3	5	3	3	4	1
	20	1	2	2	120	1	60	5	10	1432	3	3	2	3	3	3	3	2	3	2	4	3	3	4	3	3	3	2	4	4	3	5	4	4	4	3	3	3	4	5	5	4	4	4	4	3	4	4	4
	19	1	2	2	90	0	90	7	15	1434	4	4	4	4	4	4	4	4	4	4	5	1	5	1	5	1	5	5	4	5	5	5	5	5	5	5	5	5	5	5	5	5	5	4	5	5	5	4	4
	19	1	2	2	90	0	90	7	15	1434	4	4	4	4	4	4	4	4	4	4	5	1	5	1	5	1	5	5	4	5	5	5	5	5	5	5	5	5	5	5	5	5	5	4	5	5	5	4	4
	19	1	2	2	90	0	90	7	15	1434	4	4	4	4	4	4	4	4	4	4	5	1	5	1	5	1	5	5	4	5	5	5	5	5	5	5	5	5	5	5	5	5	5	4	5	5	5	4	4
	22	1	4	1	0	1	0	3	60	1440	3	2	1	2	2	4	3	3	2	3	3	2	3	4	3	3	3	4	3	2	3	3	5	5	4	4	2	3	3	4	3	3	4	3	3	4	4	4	3
	23	1	4	0	0	3	120	0	0	1440	2	2	3	2	2	3	2	2	2	2	3	3	3	2	3	3	4	4	4	3	2	4	3	3	4	3	3	5	5	4	5	4	3	3	3	4	3	3	3
	22	1	3	1	0	0	0	3	60	1440	4	4	4	4	4	3	4	4	4	4	5	3	3	3	5	5	3	3	4	3	2	3	3	3	3	3	4	3	3	3	3	3	3	3	3	4	3	3	3
	18	1	2	2	0	1	120	2	60	1440	4	3	2	4	3	3	4	4	1	2	1	4	2	5	2	4	3	2	2	2	5	2	5	4	4	5	5	5	4	3	5	5	4	4	4	4	5	2	4
	23	1	2	1	0	0	0	4	45	1440	4	2	3	3	4	1	1	1	3	4	3	4	5	1	2	1	2	2	4	4	5	3	4	5	5	3	2	5	4	2	5	5	3	2	5	4	4	4	2
	21	1	2	0	0	0	0	3	60	1440	4	3	3	2	3	3	2	2	3	2	3	3	3	3	2	3	3	3	4	3	2	4	4	3	4	3	2	4	5	4	4	5	5	4	4	4	4	4	4
	21	1	2	0	0	0	0	3	60	1440	4	3	3	2	3	3	2	2	3	2	3	3	3	3	2	3	3	3	4	3	2	4	4	3	4	3	2	4	5	4	4	5	5	4	4	4	4	4	4
	19	1	2	0	0	0	0	3	60	1440	2	2	3	3	3	1	3	4	3	4	1	3	3	1	1	3	5	4	4	4	4	5	4	2	3	4	2	5	2	3	4	4	4	4	5	2	2	2	3
	20	1	2	0	0	0	0	3	60	1440	4	4	4	3	4	2	4	4	3	3	5	1	5	1	4	1	5	3	3	5	4	3	5	5	3	3	5	5	5	5	5	5	5	5	3	3	4	2	5
	20	1	1	0	0	0	0	6	30	1440	3	3	3	3	4	3	3	3	3	2	3	3	2	4	3	3	3	2	5	3	4	5	3	5	5	2	5	4	4	4	4	4	5	4	4	5	4	4	4
	20	1	1	0	0	0	0	6	30	1440	3	3	3	3	4	3	3	3	3	2	3	3	2	4	3	3	3	2	5	3	4	5	3	5	5	2	5	4	4	4	4	4	5	4	4	5	4	4	4
	21	2	4	0	0	0	0	6	30	1440	2	2	3	2	2	2	2	2	2	2	2	3	2	3	2	3	2	2	3	3	2	5	3	3	5	5	2	5	3	3	3	5	5	4	3	1	4	4	2
	19	2	3	0	0	2	30	5	30	1440	4	4	4	4	4	4	4	4	4	4	5	2	5	2	5	2	4	5	5	5	5	5	5	5	5	4	4	5	5	5	5	5	5	5	5	5	4	5	5
	19	2	3	0	0	2	30	5	30	1440	4	4	4	4	4	4	4	4	4	4	5	2	5	2	5	2	4	5	5	5	5	5	5	5	5	4	4	5	5	5	5	5	5	5	5	5	4	5	5
	19	2	3	0	0	0	0	6	30	1440	2	2	3	2	2	1	2	2	2	1	4	2	4	2	3	2	2	3	3	3	2	4	3	2	3	2	2	4	4	3	4	4	3	3	4	3	3	4	2
	19	2	3	0	0	0	0	6	30	1440	2	2	3	2	2	1	2	2	2	1	4	2	4	2	3	2	2	3	3	3	2	4	3	2	3	2	2	4	4	3	4	4	3	3	4	3	3	4	2
	22	2	2	1	0	1	0	6	30	1440	2	2	2	2	2	2	2	2	2	2	4	3	3	3	3	3	2	2	2	2	2	3	4	4	3	3	3	3	4	3	4	3	3	4	4	4	4	4	4
	20	2	2	1	0	1	0	3	60	1440	3	4	2	2	2	3	3	3	3	2	3	2	3	3	2	4	3	2	4	3	2	5	3	3	5	4	3	5	5	5	5	4	4	4	4	4	5	5	4
	20	2	2	0	0	0	0	3	60	1440	2	2	2	4	3	3	2	1	2	3	4	2	3	2	2	2	3	3	4	4	4	4	4	3	4	4	3	4	3	4	4	4	4	4	4	3	4	3	3
	20	2	2	0	0	2	180	0	0	1440	2	2	3	2	2	2	3	2	3	2	4	2	5	2	4	2	3	3	3	3	4	4	3	2	5	4	2	4	4	4	4	5	5	5	3	2	3	4	4
	20	2	2	0	0	2	180	0	0	1440	2	2	3	2	2	2	3	2	3	2	4	2	5	2	4	2	3	3	3	3	4	4	3	2	5	4	2	4	4	4	4	5	5	5	3	2	3	4	4
	20	2	2	0	0	2	180	0	0	1440	2	2	3	2	2	2	3	2	3	2	4	2	5	2	4	2	3	3	3	3	4	4	3	2	5	4	2	4	4	4	4	5	5	5	3	2	3	4	4
	18	2	1	4	0	2	180	0	0	1440	3	2	3	2	3	3	3	2	2	2	3	2	2	2	3	3	3	3	3	2	3	4	3	3	3	4	4	3	3	3	3	4.362068965517241	4	3	2	4	4	3	3
	18	2	1	0	0	0	0	6	30	1440	3	3	3	2	3	3	3	2	3	3	3	4	4	3	4	3	3	4	4	4	2	5	4	4	4	5	4	4	5	5	5	5	4	4	5	4	4	4	3
	19	2	1	0	0	0	0	3	60	1440	3	3	4	4	4	1	3	3	4	3	3	3	3	5	2	4	4	4	5	5	4	2	4	5	5	3	4	5	2	4	4	5	4	4	5	2	4	5	5
	23	1	4	2	10	2	90	1	85	1466	4	4	1	4	4	4	4	4	4	4	5	4	1	2.758679958748711	3.101963486048915	2	3	4	5	4	4	3	5	4	4	5	4	4	3	4	4	5	5	4	4	3	2	4	5
	19	2	1	0	0	3	30	7	20	1480	3	3	3	2	2	4	3	4	3	3	3	3	3	4	2	4	4	4	5	4	4	3	3	3	3	4	4	3	5	4	4	5	5	4	5	2	5	4	4
	23	2	4	3	0	3	45	2	60	1500	2	2	3	2	3	2	2	2	2	2	3	3	3	3	3	2	3	3	2	3	2	4	4.081774081774082	4	4.27492238703001	4	5	4	5	3	4	4	4	4	4	3.665400552486188	4	4	4
	22	2	3	2	120	1	60	2	30	1512	2	2	3	2	3	2	2	2	2	1	3	3	3	3	2	3	2	4	4	3	3	4	4	3	4	3	3	5	4	2	5	5	3	4	4	3	3	4	3
	25	1	2	2	60	0	0	7	20	1516	3	3	3	2	4	2	2	3	2	2	4	2	3	3	4	3	5	4	2	5	3	5	5	2	5	4	2	5	5	5	2	5	5	5	4	2	4	2	4
	25	1	2	2	60	0	0	7	20	1516	3	3	3	2	4	2	2	3	2	2	4	2	3	3	4	3	5	4	2	5	3	5	5	2	5	4	2	5	5	5	2	5	5	5	4	2	4	2	4
	19	2	1	2	60	0	0	7	20	1516	3	2	2	2	3	3	3	3	4	3	4	2	4	2	3	2	4	3	5	4	2	5	4	5	4	4	4	4	5	4	4	5	4	4	5	4	4	5	4
	20	2	2	3	10	2	0	6	30	1539	3	3	3	2	4	4	4	3	3	3	4	4	4	2	3	2	3	4	4	5	5	5	5	5	5	5	4	5	5	4	5	5	5	4	4	3	4	5	4
	19	1	1	6	60	6	15	7	0	1548	3	3	3	3	3	3	3	3	3	3	3	4	3	4	3	3	3.50893470790378	3.4967342729460293	3.940467997247075	3.939028591112642	3.5	4.334482758620689	4.081774081774082	3.7328979030594707	4.27492238703001	4.100759144237405	3.755256807997242	4.147433689286944	4.198967297762478	3.9703550499827647	4.134137931034482	4.362068965517241	4.251290877796902	3.964839710444674	4.05146804835924	3.665400552486188	3.857339765678842	3.8676774638180564	3.5884588804422943
	19	2	2	0	0	2	15	4	45	1560	3	4	3	3	3	2	2	1	2	2	3	2	3	2	2	3	3	2	2	3	2	5	3	2	4	4	3	4	5	3	4	4	2	3	5	3	3	4	4
	21	2	4	4	105	1	45	7	0	1566	3	3	2	4	4	3	3	3	3	3	5	1	3	2	2	3	3	2	2	5	4	5	4	3	4	5	4	4	5	3	3	3	3	2	5	5	5	3	2
	18	1	2	2	240	0	0	4	0	1584	2	3	3	3	3	3	2	3	2	3	4	3	4	3	3	4	2	3	2	3	3	4	4	2	3	4	3	4	3	2	3	3	4	2	3	2	5	3	4
	20	1	2	2	240	0	0	0	120	1584	2	2	3	2	4	1	3	3	3	3	4	2	3	3	2	3	4	2	4	4	4	4	4	5	5	5	2	4	4	2	5	5	3	2	4	4	4	3	3
	21	2	5	2	240	1	0	7	0	1584	4	3	4	3	4	3	3	3	3	2	3	2	4	3	2	2	3	3	4	4	3	5	4	5	5	4	4	4	5	4	4	5	4	3	4	3	4	3	3
	20	2	1	4	120	0	50	4	0	1584	3	2	4	3	4	4	4	4	4	2	2	2	3	3	2	4	4	5	5	4	3	5	5	5	5	5	5	5	3	2	3	5	5	5	3	2	3	3	2
	18	1	1	4	90	0	0	5	10	1588	4	4	4	4	4	4	4	4	4	4	5	1	5	1	5	1	5	5	5	5	5	5	5	5	5	5	5	5	5	5	5	5	5	5	5	1	5	5	5
	18	1	1	4	90	0	0	5	10	1588	4	4	4	4	4	4	4	4	4	4	5	1	5	1	5	1	5	5	5	5	5	5	5	5	5	5	5	5	5	5	5	5	5	5	5	1	5	5	5
	20	1	2	2	60	1	20	7	20	1596	2	2	3	3	3	3	2	3	3	4	3	3	3	3	2	3	3	2	3	3	3	4	4	2	5	4	3	5	5	4	4	3	3	3	5	4	4	4	4
	21	2	2	2	60	1	0	5	30	1596	3	3	2	2	3	3	3	2	3	3	2	2	3	3	4	2	4	5	5	3	4	5	4	4	4	4	4	4	4	5	5	5	5	5	5	5	5	5	3
	21	2	2	2	60	1	0	5	30	1596	3	3	2	2	3	3	3	2	3	3	2	2	3	3	4	2	4	5	5	3	4	5	4	4	4	4	4	4	4	5	5	5	5	5	5	5	5	5	3
	23	2	3	1	90	3	15	7	20	1597	3	3	2	3	3	2	3	2	3	3	4	2	4	3	2	2	4	3	4	3	4	4	4	4	4	3	4	5	4	4	4	4	3	4	4	3	4	5	3
	21	1	3	1	0	3	0	5	40	1600	2	2	2	2	2	2	2	2	2	2	3	3	3	3	2	3	2	2	3	2	1	3	3	2	2	2	2	3	3	2	2	2	2	2	2	2	2	2	2
	21	1	2	0	0	0	0	5	40	1600	3	3	3	4	4	4	4	3	3	4	4	4	4	4	4	4	5	5	5	5	5	4	4	5	5	5	5	5	4	4	4	4	5	5	5	5	4	4	4
	18	1	2	0	0	0	0	5	40	1600	4	4	4	4	4	4	4	4	4	4	5	2	4	1	3	1	4	5	5	5	5	5	54	4	5	5	5	5	5	5	5	5	5	5	2	3	4	5	4
	20	2	2	0	0	2	60	7	20	1600	2	2	3	4	2	2	3	3	3	2	3	3	3	4	3	3	4	4	4	3	2	5	5	4	4	2	3	5	5	5	4	5	5	5	5	2	3	5	5
	19	2	2	2	0	0	0	5	40	1600	2	2	4	2	2	3	2	2	2	1	1	5	1	1	1	5	2	5	5	3	1	3	3	2	5	5	5	5	5	2	4	5	4	3	4	1	2	4	2
	39	2	2	0	0	0	0	5	40	1600	2	2	2	2	3	4	3	3	2	3	4	3	4	4	3	3	4	3	4	4	3	5	4	5	5	4	5	5	4	4	4	4	5	4	4	5	4	4	4
	22	2	2	0	0	0	0	5	40	1600	4	3	2	2	2	3	3	2	2	2	3	4	4	3	3	3	4	3	5	3	4	5	5	2	4	5	4	5	2	4	5	3	3	4	3	3	3	1	3
	20	2	1	0	0	5	0	5	40	1600	4	4	4	2	1	2	2	2	1	1	3	3	3	1	2	2	4	4	2	2	4	5	4	2	4	4	4	3	2	4	4	4	4	5	4	4	5	5	5
	20	2	1	0	0	5	0	5	40	1600	4	4	4	2	1	2	2	2	1	1	3	3	3	1	2	2	4	4	2	2	4	5	4	2	4	4	4	3	2	4	4	4	4	5	4	4	5	5	5
	19	2	1	0	0	1	0	5	40	1600	3	4	3	3	3	4	3	2	3	3	4	1	5	2	3	1	3	2	4	5	5	5	5	4	5	5	2	5	5	5	5	5	5	3	5	5	5	5	5
	21	2	1	0	0	0	0	5	40	1600	2	2	3	3	3	3	3	2	2	3	3	3	2	2	2	3	4	3	5	4	4	5	4	3	4	4	3	4	5	4	2	5	4	4	4	5	5	4	3
	20	1	3	2	40	2	30	7	20	1624	2	2	2	2	2	2	2	2	2	2	4	3	3	4	2	2	2	2	2	2	2	3	3	2	3	3	2	3	2	3	3	2	3	2	2	2	3	2	3
	20	1	3	2	40	2	30	7	20	1624	2	2	2	2	2	2	2	2	2	2	4	3	3	4	2	2	2	2	2	2	2	3	3	2	3	3	2	3	2	3	3	2	3	2	2	2	3	2	3
	20	1	3	2	40	2	30	7	20	1624	2	2	2	2	2	2	2	2	2	2	4	3	3	4	2	2	2	2	2	2	2	3	3	2	3	3	2	3	2	3	3	2	3	2	2	2	3	2	3
	18	2	1	4	60	0	30	7	15	1632	2	3	4	3	4	4	4	3	3	4	5	1	5	2	3	1	3	4	5	5	5	4	5	5	5	4	4	5	5	4	5	5	5	5	5	2	5	4	3
	22	1	2	2	30	0	0	4	45	1638	2	4	3	2	3	3	3	3	3	3	3	3	3	3	3	3	3	4	4	4	3	5	4	4	5	5	3	5	5	3	4	5	4	4	4	1	3	4	4
	22	2	4	1	60	2	180	7	0	1638	4	4	4	4	4	4	4	4	4	4	5	2	5	2	4	4	1	3	2	3	2	1	2	3	2	3	4	1	3	2	4	2	4	3	2	1	4	3	2
	24	2	4	1	60	0	0	3	60	1638	3	3	3	3	3	3	3	3	3	3	3	2	2	2.758679958748711	4	3	3	3	3	3	3	5	3	3	4	3	5	4	4	4	5	5	4	4	4	4	4	4	4
	24	2	4	1	60	0	0	3	60	1638	3	3	3	3	3	3	3	3	3	3	3	2	2	2.758679958748711	4	3	3	3	3	3	3	5	3	3	4	3	5	4	4	4	5	5	4	4	4	4	4	4	4
	19	2	1	1	60	0	0	3	60	1638	1	2	1	2	4	1	3	1	3	1	1	2	4	1	4	5	5	5	3	1	4	2	4	1	2	1	2	4	1	3	2	2	1	2	3	1	2	3	2
	19	2	3	0	0	1	60	7	25	1640	2	2	3	3	3	3	3	3	3	3	3	3	4	4	2	2	4	2	4	4	2	5	5	5	5	5	5	5	5	3	3	5	5	5	5	3	4	4	4
	19	2	3	0	0	1	60	7	25	1640	2	2	3	3	3	3	3	3	3	3	3	3	4	4	2	2	4	2	4	4	2	5	5	5	5	5	5	5	5	3	3	5	5	5	5	3	4	4	4
	22	1	2	1	61	1	120	1	120	1641.3	3	3	4	4	4	3	4	4	4	4	5	4	5	5	5	5	4	4	4	5	5	5	4	5	5	4	5	3	4	4	4	4	5	5	4	4	4	4	4
	22	1	2	1	61	1	120	1	120	1641.3	3	3	4	4	4	3	4	4	4	4	5	4	5	5	5	5	4	4	4	5	5	5	4	5	5	4	5	3	4	4	4	4	5	5	4	4	4	4	4
	21	1	1	4	90	0	0	3	20	1668	3	4	3	2	2	4	4	3	4	4	3	5	2	4	2	2	2	4	3	4	4	4	2	4	4	2	5	4	3	5	4	4	5	3	4	4	4	4	5
	21	2	5	1	180	0	0	3	45	1674	3	2	4	3	3	2	3	3	3	2	4	1	4	1	4	1	4	5	5	5	5	5	5	5	5	4	5	3	5	5	5	5	5	5	5	3	5	5	5
	21	1	4	0	0	4	30	5	30	1680	3	3	2	2	3	3	2	2	2	2	3	3	3	3	2	3	2	3	2	3	2	3	2	3	2	2	2	3	3	3	2	3	3	3	3	3	3	3	2
	24	1	3	0	0	0	0	7	30	1680	3	3	2	4	4	3	3	3	3	4	5	2	4	2	3	2	4	5	3	4	4	4	4	3	4	4	4	4	4	5	4	5	5	5	5	5	4	4	3
	25	1	3	0	0	0	0	7	30	1680	4	4	1	4	4	1	4	4	4	4	5	1	5	1	5	1	4	5	5	5	5	5	5	5	3	5	2	5	5	5	5	5	5	5	5	5	1	5	5
	25	1	3	0	0	0	0	7	30	1680	4	4	1	4	4	1	4	4	4	4	5	1	5	1	5	1	4	5	5	5	5	5	5	5	3	5	2	5	5	5	5	5	5	5	5	5	1	5	5
		1	3	0	0	2	30	3	60	1680	3	3	1	2	3	2	3	2	2	1	3	4	2	4	2	4	3	3	4	4	2	5	4	3	4	5	3	5	4	3	4	5	4	4	5	5	4	3	2
		1	3	0	0	2	30	3	60	1680	3	3	1	2	3	2	3	2	2	1	3	4	2	4	2	4	3	3	4	4	2	5	4	3	4	5	3	5	4	3	4	5	4	4	5	5	4	3	2
	20	1	2	0	0	0	0	7	30	1680	2	2	4	1	1	1	1	2	2	2	3	5	5	5	4	5	2	2	4	3	2	4	4	5	3	2	3	5	3	4	4.134137931034482	3	1	2	4.05146804835924	1	3	3.8676774638180564	3
	20	1	2	0	0	0	0	7	30	1680	2	2	4	1	1	1	1	2	2	2	3	5	5	5	4	5	2	2	4	3	2	4	4	5	3	2	3	5	3	4	4.134137931034482	3	1	2	4.05146804835924	1	3	3.8676774638180564	3
	19	1	2	0	0	0	0	7	30	1680	4	4	3	3	4	4	3	4	4	2	5	4	4	1	5	1	4	5	5	4	3	5	5	3	4	5	4	5	4	4	5	4	4	5	5	5	5	5	4
	19	1	1	0	0	2	0	7	30	1680	2	2	2	2	2	2	2	2	2	2	4	3	3	3	3	3	4	4	3	3	4	4	4	4	4	4	4	4	4	4	4	4	4	4	3	3	4	3	3
	19	1	1	0	0	2	0	7	30	1680	2	2	2	2	2	2	2	2	2	2	4	3	3	3	3	3	4	4	3	3	4	4	4	4	4	4	4	4	4	4	4	4	4	4	3	3.665400552486188	4	3	3
	20	1	1	0	0	2	30	6	30	1680	4	4	3	2	3	1	3	2	2	2	2	3	3	4	1	4	3	3	5	3	2	5	3	4	5	5	3	5	5	5	4	4	3	3	3	2	2	5	1
	19	1	1	0	0	0	0	7	30	1680	4	4	4	4	4	4	3	4	4	4	3	4	1	5	1	5	4	5	5	5	5	5	5	5	5	5	5	5	5	5	5	5	5	5	5	5	5	5	1
	20	1	1	0	0	0	0	7	30	1680	2	3	3	3	4	3	3	2	2	3	2	5	1	5	1	5	2	2	4	4	4	5	4	4	5	4	4	4	5	4	5	5	5	4	4	4	4	4	4
	20	1	1	0	0	0	0	7	30	1680	4	4	3	4	3	3	4	3	3	4	5	1	5	2	5	1	4	3	5	5	5	5	5	5	5	5	3	5	5	5	5	5	5	4	5	5	4	5	4
	20	1	1	0	0	0	0	7	30	1680	4	4	3	4	4	3	4	4	3	4	3	2	3	3	3	3	3	2	5	4	4	5	4	5	5	5	4	5	5	4	1	5	4	4	3	2	5	3	4
	18	1	1	0	0	0	0	7	30	1680	2	1	2	1	1	2	3	3	1	4	1	4	1	4	1	4	2	2	5	2	3	4	1	4	5	5	3	5	2	3	4	2	2	3	2	1	5	3	2
	18	1	1	0	0	0	0	7	30	1680	2	1	2	1	1	2	3	3	1	4	1	4	1	4	1	4	2	2	5	2	3	4	1	4	5	5	3	5	2	3	4	2	2	3	2	1	5	3	2
	20	1	1	0	0	0	0	7	30	1680	4	3	3	2	2	1	3	4	3	3	3	3	4	2	3	3	3	4	5	3	1	2	3	2	5	5	3	3	2	3	4	4	2	4	5	5	4	2	3
	19	1	1	0	0	0	0	7	30	1680	2	2	3	2	2	2	3	1	2	2	3	3	2	4	1	3	2	4	2	3	2	4	4	1	3	3	1	3	2	2	2	3	3	2	2	3	2	3	3
	21	1	1	0	0	0	0	7	30	1680	2	2	2	2	2	2	2	2	2	2	3	3	3	3	3	3	4	5	5	5	3	4	4	4	5	5	5	4	3	3	3	4	4	4	3	4	3	3	4
	19	1	1	0	0	0	0	7	30	1680	3	3	3	3	3	3	3	3	3	3	5	3	5	2	4	2	2	5	5	5	5	3	5	4	5	5	3	3	5	3	5	5	5	5	4	5	3	3	3
	22	2	4	0	0	0	0	7	30	1680	3	3	2	3	3	1	3	3	3	2	4	2	4	1	1	4	4	3	4	5	3	5	5	1	5	5	1	5	5	3	5	4	5	4	5	4	5	5	4
	22	2	4	0	0	0	0	7	30	1680	4	4	4	4	3	4	4	4	4	3	4	3	3	1	3	1	4	4	3	3	5	5	5	2	3	2	2	5	5	5	5	5	5	3	3	5	5	5	5
	20	2	3	0	0	0	0	7	30	1680	3	2	3	3	4	2	3	3	3	3	3	4	4	2	2	4	3	2	5	5	4	5	5	3	4	4	4	5	5	3	4	4	4	4	4	3	3	5	3
	22	2	3	0	0	3	120	2	15	1680	3	3	3	2	3	2	2	3	3	3	4	3	4	3	2	4	4	4	4	4	2	5	3	3	5	4	4	2	4	4	4	4	4	4	4	4	4	4	3
	22	2	3	0	0	3	120	2	15	1680	3	3	3	2	3	2	2	3	3	3	4	3	4	3	2	4	4	4	4	4	2	5	3	3	5	4	4	2	4	4	4	4	4	4	4	4	4	4	3
	21	2	2	0	0	0	0	7	30	1680	2	2	3	2	2	2	2	2	2	2	3	3	3	2	4	3	3	2	5	5	4	5	4	5	5	4	5	2	2	2	4	5	5	3	2	2	4	4	1
	20	2	2	0	0	0	0	7	30	1680	2	3	3	2	4	2	2	2	4	2	4	3	5	2	3	2	2	4	2	4	2	5	4	5	2	3	4	4	4	5	5	5	5	5	3	2	4	3	2
	21	2	2	0	0	0	0	7	30	1680	2	2	3	3	2	2	1	2	2	2	1	1	1	5	1	5	2	2	2	3	4	5	5	2	5	5	2	5	5	5	3	5	5	4	5	5	5	5	5
	21	2	2	0	0	0	0	7	30	1680	2	2	3	3	2	2	1	2	2	2	1	1	1	5	1	5	2	2	2	3	4	5	5	2	5	5	2	5	5	5	3	5	5	4	5	5	5	5	5
	21	2	2	0	0	0	0	7	30	1680	2	2	2	2	3	2	3	2	3	3	3	3	3	3	3	2	2	3	2	4	4	5	4	4	4	4	3	5	5	5	3	4	4	2	4	4	4	5	3
	21	2	2	0	0	0	0	7	30	1680	2	3	3	2	2	1	2	1	2	2	3	3	3	2	3	4	3	2	2	3	5	5	3	2	5	4	5	4	4	2	4	5	4	4	2	1	4	4	3
	21	2	2	0	0	0	0	7	30	1680	2	3	3	2	2	1	2	1	2	2	3	3	3	2	3	4	3	2	2	3	5	5	3	2	5	4	5	4	4	2	4	5	4	4	2	1	4	4	3
	18	2	2	0	0	0	0	7	30	1680	3	3	2	2	4	2	4	2	3	3	3	5	4	3	3	3	2	4	4	5	4	5	5	3	4	5	5	5	2	5	4	4	5	3	3	5	4	5	2
	20	2	2	0	0	0	0	7	30	1680	3	3	3	3	3	3	3	3	3	3	4	2	4	2	4	2	4	4	4	4	4	4	4	4	4	4	3	4	4	3	4	4	4	3	4	4	4	4	4
	20	2	2	0	0	0	0	7	30	1680	3	3	3	3	3	3	3	3	3	3	4	2	4	2	4	2	4	4	4	4	4	4	4	4	4	4	3	4	4	3	4	4	4	3	4	4	4	4	4
	18	2	2	0	0	0	0	7	30	1680	2	2	3	1	1	2	2	1	1	1	3	2	4	2	1	2	4	4	5	4	3	4	3	2	5	5	3	3	4	4	5	2	2	4	4	5	2	2	1
	20	2	2	0	0	1	60	3	60	1680	3	2	2	3	4	3	3	2	2	3	3	2	4	2	3	2	2	4	2	4	4	3	3	3	4	3	3	3	4	5	5	3	3	4	4	2	2	3	5
	20	2	2	0	0	1	60	3	60	1680	3	2	2	3	4	3	3	2	2	3	3	2	4	2	3	2	2	4	2	4	4	3	3	3	4	3	3	3	4	5	5	3	3	4	4	2	2	3	5
	19	2	1	0	0	0	0	7	30	1680	3	3	3	2	2	2	2	3	3	2	2	2	2	4	1	2	3	3	4	4	3	5	4	3	4	4	3	5	5	3	3	4	4	3	3	4	3	4	2
	19	2	1	0	0	0	0	7	30	1680	3	3	2	2	3	2	4	3	3	4	5	2	4	1	5	1	2	2	2	4	4	4	4	1	5	5	3	5	5	1	2	2	4	2	4	4	4	5	5
	19	2	1	0	0	0	0	7	30	1680	4	3	2	3	3	4	4	3	3	4	1	4	3	5	1	5	4	2	5	4	5	5	5	5	5	4	3	5	3	5	5	4	4	2	5	2	3	4	2
	19	2	1	0	0	0	0	7	30	1680	2	2	2	2	2	2	2	2	2	2	3	3	4	3	3	3	2	4	3	3	2	4	3	2	3	3	2	3	3	2	3	4	3	2	5	3	4	3	3
	19	2	1	0	0	0	0	7	30	1680	2	2	2	2	3	2	2	2	2	2	3	3	3	3	3	3	2	2	3	3	3	4	3	2	4	3	2	2	4	2	3	3	3	2	3	3	3	3	3
	18	2	1	0	0	0	0	7	30	1680	2	2	3	2	2	2	3	2	2	1	2	3	3	3	2	2	2	1	3	2	2	4	2	1	3	2	1	4	4	2	3	3	2	2	3	4	2	3	2
	19	2	1	0	0	0	0	7	30	1680	2	2	2	2	3	3	2	1	2	2	5	1	4	2	3	2	3	1	2	2	1	5	2	2	5	5	2	5	5	4	2	5	2	1	5	5	5	3	1
	18	2	1	0	0	0	0	7	30	1680	3	3	3	2	2	3	3	2	4	3	3	3	3	3	2	4	4	3	4	4	3	5	3	5	4	4	5	3	4	5	4	5	5	4	4	5	4	4	2
	18	2	1	0	0	0	0	7	30	1680	4	34	3	4	4	4	4	4	4	4	5	2	4	2	4	2	4	5	5	5	3	5	5	5	5	5	5	5	5	5	5	4	5	5	5	5	3	5	5
	20	2	1	0	0	0	0	7	30	1680	4	4	4	3	4	3	3	4	3	3	2	3	3	4	2	4	2	4	5	3	3	5	4	5	5	5	3	4	4	3	5	5	5	5	5	2	5	4	1
	18	2	1	0	0	0	0	7	30	1680	2	2	2	4	3	1	3	3	4	3	3	2	3	2	1	2	4	4	5	4	4	5	5	5	5	5	5	5	5	5	5	5	5	5	5	5	5	5	2
	20	2	1	0	0	0	0	7	30	1680	4	4	1	4	4	1	4	4	4	1	5	1	5	1	5	1	3	5	5	5	5	2	5	5	5	5	5	2	2	5	5	5	5	2	5	2	5	2	2
	19	2	1	0	0	0	0	7	30	1680	3	3	2	4	3	3	2	3	1	2	3	4	5	3	5	1	3	2	4	4	2	5	4	5	4	4	5	5	5	5	5	5	4	5	4	5	3	3	2
	19	2	1	0	0	0	0	7	30	1680	3	3	2	4	3	3	2	3	1	2	3	4	5	3	5	1	3	2	4	4	2	5	4	5	4	4	5	5	5	5	5	5	4	5	4	5	3	3	2
	19	2	1	0	0	0	0	7	30	1680	2	2	1	2	3	3	2	2	1	2	3	3	3	4	2	3	2	4	1	2	2	5	4	5	4	3	3	5	5	5	5	3	4	5	5	4	5	5	1
	20	1	2	4	90	1	10	3	20	1708	3	3	3	3	4	3	2	2	3	2	3	3	3	3	3	3	4	4	5	5	5	5	5	5	5	4	3	5	5	3	3	5	5	5	5	1	5	5	2
	19	1	1	3	60	0	0	7	20	1714	4	3	4	4	4	3	4	3	4	4	3	1	4	1	3	1	4	3	5	5	5	5	5	4	5	5	5	5	5	5	5	5	4	5	5	4	5	5	5
	19	1	1	3	60	0	0	7	20	1714	4	3	4	4	4	3	4	3	4	4	3	1	4	1	3	1	4	3	5	5	5	5	5	4	5	5	5	5	5	5	5	5	4	5	5	4	5	5	5
	19	2	3	3	60	0	0	7	20	1714	3	3	3	2	2	2	2	2	2	3	3	3	3	3	3	3	4	3	5	3	3	4	3	3	3	4	2	4	5	3	5	4	4	4	3	4	4	1	1
	19	2	3	3	60	0	0	7	20	1714	3	3	3	2	2	2	2	2	2	3	3	3	3	3	3	3	4	3	5	3	3	4	3	3	3	4	2	4	5	3	5	4	4	4	3	4	4	1	1
	19	2	3	3	60	0	0	7	20	1714	3	3	3	2	2	2	2	2	2	3	3	3	3	3	3	3	4	3	5	3	3	4	3	3	3	4	2	4	5	3	5	4	4	4	3	4	4	1	1
	20	2	2	0	0	1	15	7	30	1740	2	2	2	3	4	4	3	2	2	3	3	4	3	2	2	3	4	2	2	3	5	5	5	5	3	5	4	5	4	2	5	4	4	3	4	2	4	4	3
	18	2	1	1	20	0	0	7	30	1746	4	4	2	2	3	4	4	4	3	2	4	4	4	2	2	3	4	2	2	5	2	2	4	3	5	5	5	5	5	4	5	3	3	4	4	3	4	1	3
	19	2	3	3	125	1	130	0	85	1757.5	3	3	3	3	3	3	3	3	3	3	3	3	3	4	4	4	4	4	4	4	4	4	4	4	4	4	4	4	4	4	4	4	4	4	4	4	4	4	4
	21	1	4	0	0	2	120	5	20	1760	2	2	4	4	4	2	3	2	3	2	3	2	4	2	1	2	3	1	5	4	3	4	4	2	5	5	2	5	2	2	2	5	5	2	3	4	3	2	1
	21	1	4	0	0	2	120	5	20	1760	2	2	4	4	4	2	3	2	3	2	3	2	4	2	1	2	3	1	5	4	3	4	4	2	5	5	2	5	2	2	2	5	5	2	3	4	3	2	1
	23	2	4	4	120	1	45	7	0	1764	4	4	3	4	4	3	4	4	3	3	4	2	4	1	3	2	5	4	5	5	5	4	5	5	4	5	5	5	5	5	5	5	5	5	5	5	5	5	5
	20	1	2	1	90	1	123	1	123	1773	4	4	4	4	4	4	4	4	4	4	5	5	5	5	5	5	5	5	5	5	5	5	5	5	5	5	5	5	5	5	5	5	5	5	5	5	5	5	5
	20	1	2	1	90	1	123	1	123	1773	4	4	4	4	4	4	4	4	4	4	5	5	5	5	5	5	5	5	5	5	5	5	5	5	5	5	5	5	5	5	5	5	5	5	5	5	5	5	5
	20	1	2	1	90	1	123	1	123	1773	4	4	4	4	4	4	4	4	4	4	5	5	5	5	5	5	5	5	5	5	5	5	5	5	5	5	5	5	5	5	5	5	5	5	5	5	5	5	5
	20	1	2	1	30	0	30	7	30	1779	3	2	3	3	3	2	3	3	2	3	3	3	3	4	4	4	4	2	3	4	2	4	4	3	4	4	3	4	4	4	4	2	3	3	3	3	4	3	4
	20	1	2	1	30	0	30	7	30	1779	3	2	3	3	3	2	3	3	2	3	3	3	3	4	4	4	4	2	3	4	2	4	4	3	4	4	3	4	4	4	4	2	3	3	3	3	4	3	4
	25	1	4	2	120	3	30	4	20	1792	4	4	4	4	4	4	4	4	3	4	4	1	4	1	5	1	4	4	5	5	3	5	5	5	5	5	5	4	4	4	4	5	5	4	5	3	5	4	3
	20	1	2	3	60	0	0	5	30	1794	4	3	2	2	4	2	4	4	4	3	4	3	4	2	3	2	4	4	3	5	5	4	5	3	5	5	3	4	4	3	5	3	4	4	5	4	3	4	3
	20	2	2	2	90	0	0	5	30	1794	4	4	3	3	4	3	4	4	3	4	5	3	4	1	5	3	5	5	5	5	4	5	5	5	5	5	5	5	5	5	5	5	5	5	5	5	5	3	5
	20	2	2	2	90	0	0	5	30	1794	4	4	3	3	4	3	4	4	3	4	5	3	4	1	5	3	5	5	5	5	4	5	5	5	5	5	5	5	5	5	5	5	5	5	5	5	5	3	5
	20	2	2	2	90	0	0	5	30	1794	4	4	3	3	4	3	4	4	3	4	5	3	4	1	5	3	5	5	5	5	4	5	5	5	5	5	5	5	5	5	5	5	5	5	5	5	5	3	5
	21	2	4	0	0	1	30	7	30	1800	4	4	4	4	4	4	3	3	2	2	4	4	5	2	3	2	4	2	5	5	5	5	5	4	5	5	3	5	5	4	3	5	5	4	4	4	4	4	5
	20	2	2	0	0	0	0	5	45	1800	3	3	4	3	4	4	3	3	3	4	4	3	4	4	4	2	4	5	5	4	4	5	5	4	4	5	3	5	5	5	5	5	5	4	5	2	4	5	3
	24	2	2	0	0	0	0	5	45	1800	4	4	3	4	4	3	4	4	4	3	5	1	5	1	5	1	4	5	5	5	5	3	5	5	5	5	5	5	4	3	5	5	5	5	5	5	4	2	5
	18	2	2	2	120	1	14	1	120	1808	3	3	3	2	4	3	3	4	3	3	4	3	4	3	4	4	3	4	4	3	4	3	4	4	3	4	3	4	3	4	3	4	3	4	3	4	3	4	3
	23	1	2	2	20	0	0	7	30	1812	3	2	3	2	2	2	2	2	2	2	4	2	4	2	4	2	2	4	4	3	3	5	4	4	5	4	4	4	4	4	5	5	4	4	4	3	4	4	3.5884588804422943
	23	1	2	2	20	0	0	7	30	1812	3	2	3	2	2	2	2	2	2	2	4	2	4	2	4	2	2	4	4	3	3	5	4	4	5	4	4	4	4	4	5	5	4	4	4	3	4	4	3.5884588804422943
	21	1	4	4	60	1	20	6	20	1832	2	2	2	2	1	1	2	1	2	2	3	3	3	3	3	3	4	3	5	4	5	5	5	5	5	5	5	5	4	5	5	5	5	5	5	4	4	4	4
	20	1	2	2	60	2	60	2	60	1836	3	3	2	2	2	3	3	3	2	3	4	3	3	3	4	3	2	3	3	4	4	3	3	2	5	5	2	5	5	3	5	5	5	3	3	2	5	2	3
	20	1	2	2	60	2	60	2	60	1836	3	3	2	2	2	3	3	3	2	3	4	3	3	3	4	3	2	3	3	4	4	3	3	2	5	5	2	5	5	3	5	5	5	3	4.05146804835924	2	5	2	3
	19	1	1	1	120	3	120	0	180	1836	4	3	1	3	4	3	4	3	2	3	4	2	3	3	2	5	4	3	5	4	4	3	4	5	4	5	4	4	4	4	5	4.362068965517241	4	4	3	3	3	2	2
	18	1	1	0	0	4	10	7	30	1840	3	3	4	4	4	2	3	3	4	3	2	5	3	3	2	5	2	5	4	4	4	5	4	2	5	4	1	5	5	2	4	5	4	5	5	1	3	4	2
	18	2	1	0	0	1	60	5	40	1840	3	2	3	3	3	3	2	2	2	2	3	4	3	4	3	3	4	3	4	3	3	5	3	3	4	4	3	4	5	5	4	4	3	4	5	5	4	4	3
	19	2		0	0	2	20	7	30	1840	2	2	2	2	3	2	3	2	2	1	1	4	1	4	1	4	2	1	1	2	2	4	2	4	4	4	2	4	2	4	2	4	4	4	4	4	4	2	2
	19	2		0	0	2	20	7	30	1840	2	2	2	2	3	2	3	2	2	1	1	4	1	4	1	4	2	1	1	2	2	4	2	4	4	4	2	4	2	4	2	4	4	4	4	4	4	2	2
	21	1	5	3	60	7	15	7	15	1854	3	3	3	4	3	3	3	3	3	3	3	3	3	4	2	1	4	5	5	4	5	5	4	5	4	5	5	5	5	5	4	5	5	5	5	4	3	2	2
	20	2	1	3	30	3	30	5	30	1857	3	3	3	3	3	3	3	3	3	3	3	4	3	4	3	2	3	4	5	4	4	4	3	4	4	4	3	4	4	4	4	4	4	4	4	4	4	4	4
	20	2	3	3	60	3	60	7	10	1874	4	3	4	4	4	3	3	4	4	3	4	2	4	2	3	2	4	5	4	4	3	4	4	5	4	5	5	5	5	5	5	5	5	5	4	5	4	4	3
	19	1	2	2	30	0	0	7	30	1878	4	3	2	3	4	4	3	4	3	2	3	1	5	1	4	2	5	5	5	4	3	4	5	4	5	5	4	5	3	2	4	5	5	4	2	5	5	3	3
	18	2	2	1	60	0	0	7	30	1878	3	1	4	3	2	2	3	2	2	1	3	4	2	3	2	4	3	2	4	4	1	5	4	5	5	5	5	3	5	4	5	5	4	3	5	2	2	5	1
	18	2	2	1	60	0	0	7	30	1878	3	1	4	3	2	2	3	2	2	1	3	4	2	3	2	4	3	2	4	4	1	5	4	5	5	5	5	3	5	4	5	5	4	3	5	2	2	5	1
	18	2	2	1	60	0	0	7	30	1878	3	1	4	3	2	2	3	2	2	1	3	4	2	3	2	4	3	2	4	4	1	5	4	5	5	5	5	3	5	4	5	5	4	3	5	2	2	5	1
	18	2	2	1	60	1	60	3	60	1878	3	3	3	3	3	3	3	3	3	2	1	3	3	3	3	3	4	4	4	5	5	4	4	3	3	4	3	5	3	4	4	4	3	3	5	5	5	5	5
	18	2	2	1	60	1	60	3	60	1878	3	3	3	3	3	3	3	3	3	2	1	3	3	3	3	3	4	4	4	5	5	4	4	3	3	4	3	5	3	4	4	4	3	3	5	5	5	5	5
	23	2	1	1	60	0	0	7	30	1878	4	3	3	3	3	3	4	3	3	3	4	2	4	2	4	2	4	3	4	4	3	3	4	5	4	4	5	5	4	4	4	4	4	4	4	4	4	4	4
	18	1	2	4	120	0	0	2	20	1904	3	3	2	3	2	3	3	2	2	3	3	2	3	3	3	2	2	3	4	4	4	5	2	3	4	4	4	4	4	4	4	4	3	3	5	4	4	4	4
	19	2	1	2	180	2	90	7	0	1908	3	2	3	3	4	4	4	4	4	3	4	3	3	3	3	2	4	5	4	4	3	5	5	5	5	5	4	5	4	4	5	5	5	5	5	2	5	5	2
	19	2	2	2	120	0	30	7	20	1912	3	4	3	4	4	4	3	3	4	3	2	3	4	5	5	5	5	4	5	5	5	5	5	5	5	5	5	4	4	4	5	4	5	4	4	5	5	5	5
	19	2	2	2	120	0	30	7	20	1912	3	4	3	4	4	4	3	3	4	3	2	3	4	5	5	5	5	4	5	5	5	5	5	5	5	5	5	4	4	4	5	4	5	4	4	5	5	5	5
	19	2	2	2	120	0	30	7	20	1912	3	4	3	4	4	4	3	3	4	3	2	3	4	5	5	5	5	4	5	5	5	5	5	5	5	5	5	4	4	4	5	4	5	4	4	5	5	5	5
	22	1	4	0	0	0	0	4	60	1920	4	4	3	3	4	3	4	3	4	3	4	4	5	4	5	5	5	4	4	4	5	4	4	5	5	5	5	5	5	5	4	4	5	5	4	4	5	5	5
	22	1	4	0	0	0	0	4	60	1920	4	4	2	4	3	4	4	3	4	4	5	5	5	5	5	5	5	5	5	5	5	5	4	5	5	4	5	5	5	5	5	4	4	5	5	5	5	5	5
	20	1	3	0	0	0	0	6	40	1920	2	2	3	3	3	2	4	3	2	3	4	2	4	2	4	3	3	4	4	3	3	5	3	4	4	4	2	4	4	3	4	4	4	4	5	4	4	4	4
	23	1	3	0	0	0	0	4	60	1920	3	2	2	4	4	2	2	3	2	2	3	3	3	3	3	3	3	3	2	3	2	5	5	2	5	5	2	5	5	5	5	5	2	5	5	5	5	5	2
	18	1	2	4	0	4	120	4	0	1920	3	3	3	3	2	3	3	2	2	2	4	4	4	4	4	4	4	5	4	5	3	3	3	3	4	5	3	3	4	5	4	4	4	4	4	4	1	5	3
	18	1	2	4	0	4	120	4	0	1920	3	3	3	3	2	3	3	2	2	2	4	4	4	4	4	4	4	5	4	5	3	3	3	3	4	5	3	3	4	5	4	4	4	4	4	4	1	5	3
	18	1	2	4	0	4	120	4	0	1920	3	3	3	3	2	3	3	2	2	2	4	4	4	4	4	4	4	5	4	5	3	3	3	3	4	5	3	3	4	5	4	4	4	4	4	4	1	5	3
	20	1	2	0	0	4	0	6	40	1920	3	3	3	2	3	2	2	2	2	2	3	3	3	3	2	3	3	4	3	4	3	4	3	2	4	5	2	5	5	3	5	4	5	4	3	4	3	5	3
	20	1	2	0	0	4	0	6	40	1920	3	3	3	2	3	2	2	2	2	2	3	3	3	3	2	3	3	4	3	4	3	4	3	2	4	5	2	5	5	3	5	4	5	4	3	4	3	5	3
	20	1	2	0	0	0	0	6	40	1920	4	2	4	3	4	1	4	4	4	4	2	3	1	5	3	5	4	3	3	5	5	2	5	3	5	5	3	4	5	5	5	5	5	5	2	2	5	2	2
	20	1	2	0	0	0	0	4	60	1920	3	2	2	2	1	1	2	3	3	3	3	3	4	3	2	5	4	3	5	4	3	5	4	4	5	5	3	4	5	5	5	5	5	3	4	1	4	3	2
	20	1	2	0	0	0	0	4	60	1920	3	2	2	2	1	1	2	3	3	3	3	3	4	3	2	5	4	3	5	4	3	5	4	4	5	5	3	4	5	5	5	5	5	3	4	1	4	3	2
	18	1	1	1	0	1	0	6	40	1920	2	2	2	2	3	2	3	2	1	2	3	3	3	2	2	3	2	4	4	3	2	4	4	3	3	3	3	4	2	3	3	5	4	2	3	2	3	4	2
	18	1	1	0	15	2	0	4	60	1920	2	2	2	2	3	1	3	2	2	2	4	3	4	4	4	3	3	3	3	2	2	3	2	4	3	2	2	3	5	4	2	3	4	3	3	3	4	4	3
	19	1	1	0	0	0	0	6	40	1920	3	3	4	4	4	4	2	3	3	3	5	1	5	1	5	1	4	3	5	5	5	4	5	3	5	5	4	4	4	5	5	5	5	4	4	2	2	4	5
	30	2	4	0	0	2	60	3	60	1920	2	2	3	4	4	4	3	2	2	3	4	4	4	2	2	2	4	3	5	5	5	4	5	5	5	5	5	5	5	4	4	5	5	4	4	4	5	4	5
	18	2	3	0	0	1	60	7	30	1920	3	3	3	4	4	3	3	3	3	3	4	3	4	2	3	2	4	4	4	4	4	4	4	4	5	5	4	4	3	3	5	5	4	4	4	4	3	3	5
	18	2	3	0	0	1	60	7	30	1920	3	3	3	4	4	3	3	3	3	3	4	3	4	2	3	2	4	4	4	4	4	4	4	4	5	5	4	4	3	3	5	5	4	4	4	4	3	3	5
	21	2	3	0	0	3	10	5	45	1920	4	3	4	4	4	4	3	3	3	3	3	3	2	3	3	3	3	4	5	4	3	3	4	4	5	5	4	5	4	4	4	5	5	4	3	3	4	2	2
	21	2	3	0	0	1	0	4	60	1920	2	2	2	3	2	2	2	2	3	3	3	2	3	3	2	3	3	2	3	4	4	4	4	4	3	4	4	5	4	4	4	5	4	4	4	4	3	3	4
	20	2	3	0	0	0	0	4	60	1920	4	3	3	2	2	3	3	2	2	2	2	4	2	3	2	2	4	3	3	2	2	4	3	4	5	4	2	4	2	3	2	4	2	2	4	2	2	3	4
	20	2	3	0	0	0	0	4	60	1920	4	3	3	2	2	3	3	2	2	2	2	4	2	3	2	2	4	3	3	2	2	4	3	4	5	4	2	4	2	3	2	4	2	2	4	2	2	3	4
	20	2	3	0	0	0	0	4	60	1920	3	2	2	3	3	4	2	3	2	2	3	2	3	3	2	3	3	2	4	3	3	5	5	3	4	3	3	4	5	3	5	5	4	3	5	5	4	5	3
	23	2	3	0	0	2	240	0	0	1920	3	3	2	3	3	3	4	4	3	3	3	4	3	3	3	4	4	4	4	4	4	4	4	4	5	4	4	5	5	4	4	4	4	4	5	5	4	4	4
	18	2	2	0	0	2	30	7	30	1920	2	3	2	3	3	3	4	3	2	3	3	4	4	4	1	2	2	3	4	4	3	5	4	2	5	3	4	4	4	3	3	5	4	4	4	2	4	4	2
	21	2	2	0	0	2	0	6	40	1920	4	4	3	3	4	3	4	4	3	4	4	4	4	3	4	2	3	5	5	5	4	3	4	5	5	5	4	4	5	3	4	5	3	3	5	3	3	3	5
	20	2	2	0	0	2	120	4	30	1920	2	3	3	2	3	2	3	2	2	3	3	3	3	3	3	2	4	3	4	4	3	5	4	3	4	4	2	4	5	3	4	4	4	3	4	4	4	4	4
	20	2	2	0	0	2	120	4	30	1920	2	3	3	2	3	2	3	2	2	3	3	3	3	3	3	2	4	3	4	4	3	5	4	3	4	4	2	4	5	3	4	4	4	3	4	4	4	4	4
	20	2	1	0	0	2	30	7	30	1920	2	2	3	2	3	2	2	2	3	2	3	3	4	2	4	2	4	4	5	4	3	5	4	3	5	3	2	5	5	3	5	5	4	4	5	4	3	4	5
	19	2	1	0	0	2	240	7	0	1920	3	3	3	3	3	3	3	3	3	3	3	3	3	3	3	3	5	5	5	5	5	5	5	5	5	5	5	5	5	5	5	5	5	5	5	5	5	5	5
	20	2	1	0	0	0	0	4	60	1920	2	3	2	2	3	1	3	2	2	2	3	3	4	2	3	2	2	4	4	2	2	5	5	2	5	5	2	4	5	5	5	4	4	2	5	4	2	2	2
	20	1	2	1	75	0	0	7	30	1927.5	2	2	3	3	4	2	2	3	2	1	3	2	5	3	4	1	3	4	4	3	4	4	3	3	3	3	4	3	3	4	3	3	3	4	4	3	3	4	1
	19	1	2	1	150	2	60	2	60	1935	3	4	4	4	3	4	3	4	3	4	5	5	5	4	5	4	4	5	5	5	5	5	5	4	5	4	4	4	5	5	5	5	4	5	5	5	5	5	5
	19	1	2	3	30	4	15	7	25	1937	3	3	3	3	4	2	3	3	4	4	3	4	3	3	2	3	2	3	4	4	5	5	5	4	4	5	3	4	4	4	3	4	4	4	2	2	4	2	3
	21	1	3	5	60	0	0	4	30	1950	5	4	4	5	4	5	2	3	3	2	1	4	1	5	3	4	4	4	5	3	2	3	3	4	4	4	4	5	5	5	5	5	5	5	5	3	4	4	3
	21	1	2	5	60	4	60	0	120	1950	4	4	4	4	4	4	4	4	2	3	3	4	3	4	4	4	4	3	4	4	4	4	4	4	4	4	5	5	5	5	5	5	5	5	5	5	5	5	5
	24	1	1	0	0	0	0	2	122	1952	3.0037697052775876	2	3	4	4	4	4	4	2	4	5	1	1	1	5	1	5	5	5	5	4	4	4	4	5	4	4	4	4	5	5	5	5	5	5	4	5	1	1
	19	2	2	0	0	7	70	0	120	1960	2	2	3	3	4	2	2	2	2	3	3	3	3	3	3	3	3	3	1	3	4	4	4	4	4	2	5	4	5	3	3	3	3	3	3	2	3	3	2
	19	2	2	0	0	7	70	0	120	1960	2	2	3	3	4	2	2	2	2	3	3	3	3	3	3	3	3	3	1	3	4	4	4	4	4	2	5	4	5	3	3	3	3	3	3	2	3	3	2
	24	2	2	0	0	0	0	7	35	1960	3	3	3	2	4	2	3	3	2	4	4	3	4	3	4	4	3	4	1	4	2	5	5	4	5	4	5	4	5	4	5	4	4	5	4	3	5	4	2
	24	2	2	0	0	0	0	7	35	1960	3	3	3	2	4	2	3	3	2	4	4	3	4	3	4	4	3	4	1	4	2	5	5	4	5	4	5	4	5	4	5	4	4	5	4	3	5	4	2
	24	2	2	0	0	0	0	7	35	1960	3	3	3	2	4	2	3	3	2	4	4	3	4	3	4	4	3	4	1	4	2	5	5	4	5	4	5	4	5	4	5	4	4	5	4	3	5	4	2
	22	1	3	5	120	0	0	7	0	1980	1	1	1	2	1	2	3	1	2	2	3	1	5	3	4	2	3	5	3	3	4	5	3	5	2	2	5	5	5	5	3	5	5	3	2	3	2	3	3
	21	1	2	5	120	0	0	0	0	1980	4	4	4	3	2	3	4	4	3	3	3	3	2	2	3	3	4	4	4	5	4	3	5	5	5	4	5	4	5	3	3	5	4	4	5	4	4	4	5
	20	1	2	5	120	0	0	0	0	1980	4	2	3	4	4	3	3	2	3	2	5	1	4	1	4	2	3	3	5	4	3	5	4	4	5	4	4	4	4	4	5	5	5	4	5	3	5	4	4
	19	2	1	4	90	0	0	5	20	1988	3	3	3	2	3	2	2	3	2	3	3	3	4	4	3	4	4	3	4	4	3	5	4	4	4	3	4	3	2	3	3	4	3	3	3	4	4	4	3
	22	2	4	2	60	2	60	7	20	1996	4	4	3	4	4	3	4	4	4	4	5	1	5	1	5	1	4	5	4	5	5	4	5	5	5	5	5	4	4	5	5	5	5	5	4	5	5	4	5
	24	1	4	1	60	0	0	5	45	1998	3	3	2	3	4	4	3	3	3	3	5	2	5	2	4	2	3	5	5	4	4	5	5	5	4	5	5	4	5	5	4	5	5	4	5	3	5	4	5
	18	1	1	1	60	5	90	7	0	1998	1	1	2	2	1	2	1	2	1	1	4	2	4	3	3	2	4	4	5	4	5	5	5	4	4	4	4	4	5	5	5	5	4	5	5	5	5	5	5
	18	1	1	1	60	5	90	7	0	1998	1	1	2	2	1	2	1	2	1	1	4	2	4	3	3	2	4	4	5	4	5	5	5	4	4	4	4	4	5	5	5	5	4	5	5	5	5	5	5
	20	2	4	0	0	5	40	5	30	2000	4	4	3	4	4	4	3	4	3	3	5	4	5	1	4	1	5	4	5	5	5	5	5	5	5	5	5	5	5	5	5	5	5	5	5	5	5	5	5
	23	2	4	0	0	2	40	7	30	2000	2	2	2	3	4	2	3	4	3	2	5	2	4	2	3	2	4	3	4	5	3	5	4	2	3	5	4	4	4	3	4	4	4	2	4	3	4	4	4
	19	1	3	3	90	0	0	7	20	2011	2	2	3	3	3	4	3	2	3	2	3	4	3	3	3	2	2	3	1	5	4	5	3	4	3	3	3	5	5	3	3	3	5	3	5	3	3	4	3
	20	2	3	6	60	7	30	7	0	2028	3	3	3	3	3	3	3	2	2	2	3	2	4	3	2	2	4	4	3	3	2	4	4	4	5	4	4	4	4	5	4	4	5	4	4	4	4	4	4
	21	2	3	1	0	1	30	4	60	2040	2	3	1	4	2	2	3	4	4	4	1	5	1	5	1	5	4	2	2	3	1	5	5	2	3	5	1	3	5	4	1	5	4	2	1	5	1	2	2
	21	2	3	1	0	1	30	4	60	2040	2	3	1	4	2	2	3	4	4	4	1	5	1	5	1	5	4	2	2	3	1	5	5	2	3	5	1	3	5	4	1	5	4	2	1	5	1	2	2
	21	2	3	1	0	1	30	4	60	2040	2	3	1	4	2	2	3	4	4	4	1	5	1	5	1	5	4	2	2	3	1	5	5	2	3	5	1	3	5	4	1	5	4	2	1	5	1	2	2
	19	2	2	0	0	1	30	4	60	2040	3	2	2	2	2	3	2	2	2	2	4	2	3	2	2	2	3	3	4	4	3	5	5	3	5	4	3	5	5	5	5	5	5	5	5	5	5	5	5
	22	1	4	1	120	1	60	3	60	2076	3	3	3	3	2	1	3	3	3	2	3	2	3	3	3	1	3	3	5	4	4	4	3	2	3	3	4	3	4	3	3	3	4	5	4	3	3	4	1
	22	1	2	3	40	0	0	7	30	2076	4	3	4	4	4	2	4	4	3	4	5	1	5	1	3	3	4	3	5	4	5	5	5	3	5	5	5	5	4	3	5	5	5	4	5	5	5	4	4
	20	1	2	2	60	0	0	7	30	2076	3	3	3	3	4	2	3	3	3	3	4	2	4	2	4	2	3	4	5	4	4	3	4	4	4	4	5	5	5	5	4	5	5	4	4	5	2	4	4
	20	1	1	1	120	2	60	5	30	2076	2	2	4	3	2	2	2	2	2	2	3	4	2	4	3	3	4	5	3	3	2	4	4	1	3	4	5	3	3	5	5	4	3	5	5	2	3	3	1
	21	2	4	2	60	1	60	6	30	2076	3	3	2	3	2	3	4	2	3	2	2	3	2	3	2	3	3	5	4	4	2	5	3	4	5	2	2	5	5	5	4	5	4	5	3	2	5	4	3
	19	2	4	2	60	0	0	7	30	2076	3	3	2	3	4	3	3	3	3	4	4	2	4	4	4	2	2	3	3	3	4	5	5	4	5	4	4	4	5	5	4	2	4	4	4	3	3	4	5
	22	2	3	2	60	0	0	7	30	2076	3	3	4	4	4	3	3	3	2	2	4	3	3	3	3	2	4	5	5	3	3	5	5	3	5	5	3	5	5	2	5	5	4	5	4.05146804835924	2	5	5	3
	22	2	3	2	60	0	0	7	30	2076	3	3	4	4	4	3	3	3	2	2	4	3	3	3	3	2	4	5	5	3	3	5	5	3	5	5	3	5	5	2	5	5	4	5	4.05146804835924	2	5	5	3
	20	2	1	3	40	3	40	5	30	2076	3	3	3	3	3	3	3	3	3	3	4	4	4	4	4	4	4	4	4	4	4	4	4	4	4	4	4	4	4	4	4	4	4	4	4	4	4	4	4
	18	2	1	2	60	0	0	7	30	2076	2	2	3	3	2	2	2	1	1	4	1	3	2	3	2	4	2	1	3	2	2	4	2	3	3	2	3	2	1	2	2	4	4	2	3	2	2	3	2
	21	1	3	7	90	0	0	7	0	2079	3	3	3	2	4	4	3	3	3	3	4	2	4	2	3	2	3	4	4	4	3	4	4	2	5	4	5	4	4	4	3	4	5	4	3	3	4	4	4
	20	2	1	0	0	1	40	4	60	2080	3	3	1	2	2	2	2	2	2	1	3	4	3	3	2	2	4	4	5	4	4	5	4	5	5	5	5	5	5	5	5	5	5	5	5	4	4	5	4
	20	2	1	0	0	1	40	4	60	2080	3	3	1	2	2	2	2	2	2	1	3	4	3	3	2	2	4	4	5	4	4	5	4	5	5	5	5	5	5	5	5	5	5	5	5	4	4	5	4
	19	1	1	1	120	5	30	7	20	2116	2	2	1	2	1	2	2	2	4	3	3	4	4	3	3	3	4	2	5	4	2	4	3	2	5	3	4	4	4	4	5	5	4	4	4	5	3	5	2
	21	2	2	1	60	0	0	2	120	2118	4	3	3	2	2	2.78147512864494	3	1	3	1	4	4	3	2	3	3	5	4	4	4	2	4	3	3	4	2	5	4	5	5	5	2	5	4	5	3	5	4	5
		2		1	60	2	60	3	60	2118	2	2	1	3	3	4	2	2	2	2	3	3	3	2	3	2	2	2	4	4	4	5	4	2	4	4	2	5	4	4	5	5	4	2	4	4	3	4	4
	21	1	2	3	30	3	60	7	20	2137	3	2	2	2	3	2	3	2	3	3	5	3	2	3	2	4	5	2	4	4	4	3	4	5	4	3	4	5	4	5	4	3	4	3	4	3	5	3	4
		1	3	0	0	2	60	7	30	2160	3	2	3	3	3	2	3	3	2	4	4	3	5	2	1	3	4	1	4	3	3	5	4	4	5	5	3	5	5	5	5	5	5	5	4	5	4	5	5
		1	3	0	0	2	60	7	30	2160	3	2	3	3	3	2	3	3	2	4	4	3	5	2	1	3	4	1	4	3	3	5	4	4	5	5	3	5	5	5	5	5	5	5	4	5	4	5	5
	19	1	2	0	0	6	90	7	0	2160	4	4	4	4	4	3	4	4	3	4	5	1	5	1	4	1	4	4	5	5	5	5	5	3	5	5	2	5	5	3	5	5	5	5	5	3	5	5	3
	20	1	2	0	0	0	0	3	90	2160	3	2	3	2	3	2	4	3	2	3	3	3	4	3	3	2	4	4	4	4	3	4	4	3	4	4	5	5	5	4	4	4	3	2	4	3	4	4	4
	18	1	1	0	0	1	120	7	30	2160	4	2	4	2	2	3	4	2	4	4	3	2	4	2	4	2	3	5	5	5	4	4	3	3	4	2	4	5	3	3	4	4	5	3	3	4	3	4	4
	18	1	1	0	0	1	120	7	30	2160	4	2	4	2	2	3	4	2	4	4	3	2	4	2	4	2	3	5	5	5	4	4	4.081774081774082	3	4	2	4	5	4.198967297762478	3	4	4	5	3	3	4	3	4	4
	21	2	3	4	0	0	0	3	90	2160	3	1	2	3	4	2	3	2	2	3	1	3	1	3	2	2	3	2	4	4	3	4	4	3	5	5	5	2	4	4	4	4	4	4	3	3	5	5	4
	21	2	3	4	0	0	0	3	90	2160	3	1	2	3	4	2	3	2	2	3	1	3	1	3	2	2	3	2	4	4	3	4	4	3	5	5	5	2	4	4	4	4	4	4	3	3	5	5	4
	21	2	3	4	0	0	0	3	90	2160	3	1	2	3	4	2	3	2	2	3	1	3	1	3	2	2	3	2	4	4	3	4	4	3	5	5	5	2	4	4	4	4	4	4	3	3	5	5	4
	19	2	2	0	0	2	120	5	30	2160	3	2	2	2	4	3	3	3	3	2	4	4	4	2	2	2	4	4	5	4	3	5	4	5	5	4	4	3	4	5	3	3	4	3	4	5	4	3	2
	19	2	2	0	0	2	120	5	30	2160	3	2	2	2	4	3	3	3	3	2	4	4	4	2	2	2	4	4	5	4	3	5	4	5	5	4	4	3	4	5	3	3	4	3	4	5	4	3	2
	19	2	2	0	0	2	120	5	30	2160	3	2	2	2	4	3	3	3	3	2	4	4	4	2	2	2	4	4	5	4	3	5	4	5	5	4	4	3	4	5	3	3	4	3	4	5	4	3	2
	19	2	2	0	0	2	120	5	30	2160	3	2	3	3	3	2	3	2	3	2	2	4	2	1	2	2	3	2	2	2	2	5	5	5	5	5	5	5	5	5	5	5	5	5	5	3	3	4	4
	19	2	2	0	0	2	120	5	30	2160	3	2	3	3	3	2	3	2	3	2	2	4	2	1	2	2	3	2	2	2	2	5	5	5	5	5	5	5	5	5	5	5	5	5	5	3	3	4	4
	18	2	1	0	0	2	60	7	30	2160	4	4	3	4	4	4	3	4	4	4	3	4	4	5	4	5	5	4	5	5	3	5	5	4	5	5	5	5	5	5	5	5	5	5	5	5	5	5	3
	20	1	2	2	165	1	30	1	120	2169	2	2	3	2	3	3	2	3	3	3	3	3	4	3	3	3	3	2	3	3	2	3	3	3	3	3	3	3	4	3	3	3	4	3	2	3	2	3	3
	23	1	2	2	75	1	65	2	90	2195	2	2	2	3	2	2	2	2	2	3	4	5	4	3	4	4	2	3	3	2	2	3	3	2	2	2	2	2	3	3	3	3	3	3	2	2	2	2	2
	23	1	2	2	75	1	65	2	90	2195	2	2	2	3	2	2	2	2	2	3	4	5	4	3	4	4	2	3	3	2	2	3	3	2	2	2	2	2	3	3	3	3	3	3	2	2	2	2	2
	23	1	5	2	60	0	0	5	45	2196	2	2	3	2	3	3	2	3	3	2	3	3	4	2	3	2	4	2	5	4	2	4	5	4	5	5	2	4	5	4	4	5	4	5	3	2	3	2	4
	20	1	2	1	60	0	0	5	50	2198	4	4	4	4	4	4	4	4	4	4	5	5	2	2	2	1	5	5	5	5	5	5	5	3	5	4	3	3	3	5	5	5	5	5	5	5	5	5	2
	20	1	2	1	60	0	0	5	50	2198	4	4	4	4	4	4	4	4	4	4	5	5	2	2	2	1	5	5	5	5	5	5	5	3	5	4	3	3	3	5	5	5	5	5	5	5	5	5	2
	18	2	2	1	60	0	0	5	50	2198	4	4	3	3	4	2	4	1	2	3	4	3	5	4	4	2	4	3	5	4	2	5	4	3	5	5	5	5	5	4	5	5	5	4	5	5	5	4	4
	18	2	2	1	60	0	0	5	50	2198	4	4	3	3	4	2	4	1	2	3	4	3	5	4	4	2	4	3	5	4	2	5	4	3	5	5	5	5	5	4	5	5	5	4	5	5	5	4	4
	24	2	3	3	90	3	90	1	30	2211	3.0037697052775876	3	3	4	3	2	3	2	3	3	3	4	4	4	3	3	3	4	4	4	3	4	4	3	2	4	4	3	5	4	4	5	4	3	2	2	3	3	2
	22	2		2	45	2	30	7	30	2217	2	2	2	2	3	3	2	2	2	2	1	4	2	4	2	5	2	3	4	2	2	3	2	2	3	2	2	3	2	3	1	2	2	2	2	3	2	2	2
	23	2	2	1	70	2	130	1	120	2231	2	2	3	3	3	3	2	3	2	3	2	3	2	3	2	3	5	5	5	5	5	4	3	5	3	4	5	4	4	4	4	3	3	4	4	4	4	5	5
	23	2	2	1	70	2	130	1	120	2231	2	2	3	3	3	3	2	3	2	3	2	3	2	3	2	3	5	5	5	5	5	4	3	5	3	4	5	4	4	4	4	3	3	4	4	4	4	5	5
	20	1	3	0	0	0	0	7	40	2240	4	3	2	2	3	3	2	2	2	2	3	1	2	2	2	2	2	2	2	3	2	5	4	3	4	5	4	5	5	4	2	5	5	4	4	3	2	4	4
	19	1	2	0	0	0	0	7	40	2240	4	4	4	2	4	1	2	2	3	3	3	4	3	3	2	3	4	4	4	4	3	4	4	4	4	2	5	4	4	4	5	5	5	4	2	5	2	3	3
	19	1	2	0	0	0	0	7	40	2240	4	4	4	2	4	1	2	2	3	3	3	4	3	3	2	3	4	4	4	4	3	4	4	4	4	2	5	4	4	4	5	5	5	4	2	5	2	3	3
		1	1	0	0	7	30	7	25	2240	4	4	4	4	4	4	4	4	4	4	5	5	5	5	5	5	4	4	4	4	4	3	3	3	3	4	3	3	5	4	4	4	5	5	5	4	3	4	4
		1	1	0	0	7	30	7	25	2240	4	4	4	4	4	4	4	4	4	4	5	5	5	5	5	5	4	4	4	4	4	4.334482758620689	4.081774081774082	3	4.27492238703001	4	3.755256807997242	4.147433689286944	5	4	4	4	5	5	5	4	3.857339765678842	4	4
	19	1	1	0	0	0	0	7	40	2240	3	3	2	3	2	3	2	3	3	3	1	4	1	4	5	5	4	1	5	2	2	5	2	4	5	4	3	5	5	5	5	5	4	2	5	5	3	3	2
	19	1	1	0	0	0	0	7	40	2240	2	2	5	2	2	2	2	1	1	1	1	4	2	3	2	3	2	1	4	2	2	4	3	5	4	2	3	5	5	2	4	4	4	1	5	4	2	5	2
	24	2	4	0	0	0	0	7	40	2240	3	3	4	3	4	3	3	3	3	3	3	4	4	3	2	3	4	3	4	4	5	5	5	3	4	4	3	4	5	5	5	5	5	4	5	5	4	3	4
	20	2	3	0	0	0	0	7	40	2240	2	2	2	2	3	2	3	2	2	2	3	3	5	3	4	5	3	2	3	4	4	4	3	4	4	3	4	3	3	3	4	4	4	4	3	3	3	4	3
	20	2	3	0	0	0	0	7	40	2240	2	2	2	2	3	2	3	2	2	2	3	3	5	3	4	5	3	2	3	4	4	4	3	4	4	3	4	3	3	3	4	4	4	4	3	3	3	4	3
	20	2	3	0	0	0	0	7	40	2240	2	2	2	2	3	2	3	2	2	2	3	3	5	3	4	5	3	2	3	4	4	4	3	4	4	3	4	3	3	3	4	4	4	4	3	3	3	4	3
	19	2	2	0	0	0	0	4	70	2240	3	3	3	3	3	3	3	3	3	4	3	3	2	2	3	3	3	4	5	5	4	5	4	3	4	5	3	5	5	4	4	5	5	4	3	5	4	4	4
	19	2	2	0	0	0	0	4	70	2240	3	3	3	3	3	3	3	3	3	4	3	3	2	2	3	3	3	4	5	5	4	5	4	3	4	5	3	5	5	4	4	5	5	4	3	5	4	4	4
	19	2	2	0	0	0	0	4	70	2240	3	3	3	3	3	3	3	3	3	4	3	3	2	2	3	3	3	4	5	5	4	5	4	3	4	5	3	5	5	4	4	5	5	4	3	5	4	4	4
	18	2	1	0	0	0	0	7	40	2240	3	3	3	4	3	3	3	3	3	3	4	4	3	4	4	3	4	4	4	3	3	3	3	3	4	4	3	3	4	4	3	3	5	5	4	4	3	3	3
	19	2	1	0	0	0	0	7	40	2240	3	3	4	3	2	3	4	1	2	2	3	3	3	3	3	3	4	4	4	4	4	3	3	3	3	3	3	3	3	3	3	3	3	3	3	3	3	3	3
	19	2	1	0	0	0	0	7	40	2240	3	3	4	3	2	3	4	1	2	2	3	3	3	3	3	3	4	4	4	4	4	3	3	3	3	3	3	3	3	3	3	3	3	3	3	3	3	3	3
	21	2	3	3	60	3	60	4	30	2274	3	3	2	4	4	4	4	4	2	4	3	5	5	1	2	3	4	5	5	5	5	5	5	4	4	5	5	5	5	4	5	5	5	5	5	5	5	5	5
	21	2	3	3	60	3	60	4	30	2274	3	3	2	4	4	4	4	4	2	4	3	5	5	1	2	3	4	5	5	5	5	5	5	4	4	5	5	5	5	4	5	5	5	5	5	5	5	5	5
	21	2	3	3	60	3	60	4	30	2274	3	3	2	4	4	4	4	4	2	4	3	5	5	1	2	3	4	5	5	5	5	5	5	4	4	5	5	5	5	4	5	5	5	5	5	5	5	5	5
	19	2	1	3	60	0	0	7	30	2274	3	2	2	1	2	3	2.9872983178853416	2	2.8423037367158037	1	2	3	2	3	4	3	2	4	2	3	3.5	4.334482758620689	2	2	4.27492238703001	4.100759144237405	3.755256807997242	3	4.198967297762478	3.9703550499827647	2	4.362068965517241	4.251290877796902	3	4.05146804835924	3.665400552486188	2	3.8676774638180564	3.5884588804422943
	23	1	2	1	120	3	120	1	60	2316	2	3	3	2	3	3	3	2	4	4	4	3	3	3	2	4	3.50893470790378	3.4967342729460293	3.940467997247075	3.939028591112642	3.5	4.334482758620689	4.081774081774082	3.7328979030594707	4.27492238703001	4.100759144237405	3.755256807997242	4.147433689286944	4.198967297762478	3.9703550499827647	4.134137931034482	4.362068965517241	4.251290877796902	3.964839710444674	4.05146804835924	3.665400552486188	3.857339765678842	3.8676774638180564	3.5884588804422943
	20	1	1	3	80	1	61	2	80	2316	4	4	4	4	4	4	4	4	4	4	3	2	5	1	1	4	5	5	3	4	3	4	5	5	4	4	5	5	5	5	5	5	5	5	3	4	2	2	2
	22	1	4	2	100	0	0	7	30	2340	2	2	1	2	2	2	2	2	2	1	3	3	2	2	3	2	2	4	4	2	2	4	2	2	3	2	2	4	4	2	2	3	2	2	4	4	3	3	2
	19	2	2	3	120	5	30	7	10	2348	4	3	3	2	4	1	3	2	2	3	4	3	4	2	2	2	4	4	2	3	4	5	4	2	5	3	5	5	5	3	4	4	5	3	4	1	3	5	5
	19	2	2	3	120	5	30	7	10	2348	4	3	3	2	4	1	3	2	2	3	4	3	4	2	2	2	4	4	2	3	4	5	4	2	5	3	5	5	5	3	4	4	5	3	4	1	3	5	5
	21	1	1	1	60	1	60	2	120	2358	4	3	4	4	4	4	4	3	1	4	4	3	4	1	4	4	5	3	5	5	5	5	5	5	5	5	5	2	3	5	5	5	5	5	2	2	5	3	1
	22	2	1	1	60	2	30	4	60	2358	4	3	2	3	4	3	3	3	3	3	4	2	4	1	3	2	4	4	4	5	3	5	4	2	3	4	3	5	3	4	5	4	4	4	5	5	4	4	4
	20	1	2	4	180	2	0	7	0	2376	4	4	4	4	3	4	4	4	3	4	5	2	5	2	5	3	5	5	5	5	3	5	5	5	5	5	5	3	5	5	5	5	5	5	3	5	5	5	5
	20	1	2	3	240	2	0	7	0	2376	4	3	3	4	2	1	4	3	3	2	5	5	4	5	2	5	4	3	4	3	5	5	5	4	4	5	3	5	5	4	5	4	4	5	4	5	5	5	5
	20	1	2	3	240	2	0	7	0	2376	4	3	3	4	2	1	4	3	3	2	5	5	4	5	2	5	4	3	4	3	5	5	5	4	4	5	3	5	5	4	5	4	4	5	4	5	5	5	5
	21	1	2	3	240	0	0	7	0	2376	3	2	4	4	4	4	3	4	3	4	4	1	3	1	3	1	4	2	5	4	4	3	3	2	5	4	3	2	3	3	5	5	5	2	3	3	2	3	2
	22	1	2	3	120	0	30	5	30	2388	2	3	2	3	3	2	3	4	3	3	5	1	4	1	4	1	3	4	4	5	4	4	5	4	5	5	4	3	4	4	4	5	4	3	4	4	3	4	4
	20	1	3	2	0	3	0	5	60	2400	3	3	3	3	4	3	4	3	3	4	4	1	4	2	4	2	4	3	4	5	4	5	4	4	5	4	3	4	5	4	5	5	5	4	5	5	4	5	4
	22	1	2	0	0	2	90	7	30	2400	2	2	2	2	3	2	3	3	2	2	3	3	4	4	3	4	4	3	4	3	3	4	3	5	5	4	4	2	3	3	4	4	3	3	3	4	4	3	2
	21	1	2	0	0	0	0	5	60	2400	2	2	3	1	1	1	1	1	1	1	2	5	2	5	2	5	1	2	2	2	1	4	2	2	2	4	1	5	2	2	1	4	3	2	3	2	2	2	2
	21	1	2	0	0	0	0	5	60	2400	2	2	3	1	1	1	1	1	1	1	2	5	2	5	2	5	1	2	2	2	1	4	2	2	2	4	1	5	2	2	1	4	3	2	3	2	2	2	2
	20	1	2	0	0	0	0	5	60	2400	2	3	3	3	2	2	2	2	3	2	3	4	2	3	3	3	2	3	3	4	4	4	4	4	4	4	5	5	5	5	5	5	4	4	4	4	4	2	2
	20	1	2	0	0	0	0	5	60	2400	2	3	3	3	2	2	2	2	3	2	3	4	2	3	3	3	2	3	3	4	4	4	4	4	4	4	5	5	5	5	5	5	4	4	4	4	4	2	2
	20	1	2	0	0	0	0	5	60	2400	3	2	2	1	2	1	2	1	1	1	3	4	2	4	3	4	2	2	4	3.939028591112642	2	4.334482758620689	2	4	3	4.100759144237405	2	4	4	2	2	2	2	1	2	3.665400552486188	3	3	2
	20	1	2	0	0	0	0	5	60	2400	3	2	2	1	2	1	2	1	1	1	3	4	2	4	3	4	2	2	4	3.939028591112642	2	4.334482758620689	2	4	3	4.100759144237405	2	4	4	2	2	2	2	1	2	3.665400552486188	3	3	2
	20	1	2	0	0	0	0	5	60	2400	4	4	4	4	4	4	4	4	4	4	5	1	5	1	4	1	5	5	5	5	5	5	5	5	5	5	5	4	5	5	5	5	5	5	5	2	4	5	5
	19	1	2	0	0	0	60	5	60	2400	2	2	2	2	2	2	2	2	1	2	4	2	2	2	4	2	3	4	5	4	3	5	4	4	4	5	4	5	5	3	5	5	5	4	5	4	4	4	3
	17	1	2	0	0	0	0	5	60	2400	4	4	4	3	4	4	2	4	4	3	5	2	5	1	5	1	4	5	4	5	5	5	5	4	5	5	3	5	5	5	2	5	5	4	5	5	5	5	1
	17	1	2	0	0	0	0	5	60	2400	4	4	4	3	4	4	2	4	4	3	5	2	5	1	5	1	4	5	4	5	5	5	5	4	5	5	3	5	5	5	2	5	5	4	5	5	5	5	1
	19	1	1	0	0	2	60	4	60	2400	1	1	3	2	3	4	3	3	2	2	1	4	1	2	4	2	1	5	3	2	4	5	3	4	5	1	1	5	3	3	4	2	2	1	5	1	5	4	4
	20	1	1	0	0	0	0	5	60	2400	2	3	3	2	2	1	2	1	1	1	1	5	2	5	2	4	1	2	3	2	1	5	2	2	5	4	2	4	5	2	4	5	4	3	5	2	4	4	2
	20	1	1	0	0	0	0	5	60	2400	3	3	3	3	3	3	3	3	3	3	3	3	3	3	3	3	4	3	4	4	3	4	4	3	4	4	4	4	4	4	4	4	4	4	4	4	4	4	4
	20	1	1	0	0	0	0	5	60	2400	3	3	3	3	3	3	3	3	3	3	3	3	3	3	3	3	4	3	4	4	3	4	4	3	4	4	4	4	4	4	4	4	4	4	4	4	4	4	4
	19	1	1	0	0	0	0	5	60	2400	4	4	4	4	3	2	3	2	4	4	4	1	4	1	4	1	5	4	4	5	5	5	5	4	5	5	3	5	5	4	5	5	4	5	5	2	3	5	5
	19	1	1	0	0	0	0	5	60	2400	4	4	4	4	3	2	3	2	4	4	4	1	4	1	4	1	5	4	4	5	5	5	5	4	5	5	3	5	5	4	5	5	4	5	5	2	3	5	5
	21	2	5	0	0	3	60	7	30	2400	3	2	5	2	2	3	3	2	2	2	2	4	3	4	3	1	3	4	5	4	3	3	2	3	2	2	3	2	3	5	3	4	5	3	2	3	1	2	3
	20	2	3	0	120	2	0	5	60	2400	3	3	2	3	3	4	3	2	2	2	3	3	3	2	2	3	4	4	2	5	2	5	3	3	5	4	4	4	5	4	5	5	5	4	5	3	4	3	3
	19	2	3	0	0	0	0	5	60	2400	2	2	2	1	3	2	2	1	2	1	3	3	3	3	2	4	3	2	1	2	2	5	3	2	2	2	1	4	2	3	2	0	3	2	5	1	4	5	1
	21	2	3	0	0	0	0	5	60	2400	3	3	3	3	3	1	2	2	3	3	4	2	4	2	4	2	3	2	2	5	4	4	4	3	4	4	3	4	4	3	4	5	4	3	3	1	4	3	4
	19	2	3	0	0	0	0	5	60	2400	2	2	2	3	3	3	3	3	3	3	2	3	2	4	3	4	4	3	4	4	4	4	4	3	4	4	3	3	4	3	4	4	4	3	4	4	4	3	3
	19	2	2	1	0	0	0	5	60	2400	3	3	3	3	3	3	3	3	3	3	4	4	4	4	4	4	4	4	4	4	3	5	4	4	4	4	3	4	4	4	4	5	4	4	4	4	4	4	4
	19	2	2	1	0	0	0	5	60	2400	3	3	3	3	3	3	3	3	3	3	4	4	4	4	4	4	4	4	4	4	3	5	4	4	4	4	3	4	4	4	4	5	4	4	4	4	4	4	4
	20	2	2	0	0	0	0	5	60	2400	3	3	3	4	4	2	3	2	3	4	5	3	4	2	3	3	3	2	3	4	5	5	5	4	5	5	4	5	5	5	5	5	5	5	5	5	5	5	4
	20	2	2	0	0	0	0	5	60	2400	3	3	3	2	2	2	3	3	2	4	4	3	3	2	3	3	3	2	3	3	2	4	3	3	3	3	3	3	3	4	4	4	4	4	4	4	4	3	3
	19	2	2	0	0	0	0	5	60	2400	2	2	3	3	4	4	3	3	2	2	5	4	1	2	3	4	5	3	5	4	3	4	4	3	4	5	3	4	5	2	4	5	4	3	2	1	3	4	3
	20	2	2	0	0	0	0	5	60	2400	2	2	3	4	4	3	3	3	3	4	5	3	5	2	4	2	3	2	5	4	3	4	4	2	4	5	2	4	3	2	4	4	5	2	3	2	3	3	5
	21	2	2	0	0	0	0	5	60	2400	3	2	2	4	4	2	3	3	3	4	3	5	2	3	3	4	5	4	4	5	5	5	5	2	2	5	2	4	5	3	5	5	5	4	5	5	3	2	2
	21	2	2	0	0	0	0	5	60	2400	3	2	3	1	2	2	1	1	2	2.8268175582990396	3	3	3	3	2	3	3	1	2	2	2	4	4	2	5	2	3.755256807997242	3	2	3	4	2	4	3	2	5	2	3	4
	21	2	2	0	0	0	0	5	60	2400	3	2	3	1	2	2	1	1	2	2.8268175582990396	3	3	3	3	2	3	3	1	2	2	2	4	4	2	5	2	3.755256807997242	3	2	3	4	2	4	3	2	5	2	3	4
	21	2	2	0	0	0	0	5	60	2400	2	4	1	2	2	3	2	4	4	2	4	2	3	2	3	2	2	3	5	5	4	4	3	3	5	3	3	5	3	5	4	5	5	4	5	2	2	3	3
	21	2	2	0	0	0	0	5	60	2400	2	4	1	2	2	3	2	4	4	2	4	2	3	2	3	2	2	3	5	5	4	4	3	3	5	3	3	5	3	5	4	5	5	4	5	2	2	3	3
	19	2	2	0	2	0	0	2	150	2400	2	1	2	2	3	2	3	4	3	4	4	1	4	1	3	1	4	5	5	5	4	5	5	5	5	4	5	5	5	5	5	5	5	4	4	5	4	4	5
	19	2	2	0	2	0	0	2	150	2400	2	1	2	2	3	2	3	4	3	4	4	1	4	1	3	1	4	5	5	5	4	5	5	5	5	4	5	5	5	5	5	5	5	4	4	5	4	4	5
	19	2	1	0	0	0	0	5	60	2400	2	2	3	2	3	4	3	2	2	3	3	4	3	3	2	3	2	2	1	3	2	5	4	4	4	4	3.755256807997242	5	5	5	5	4	5	4	5	5	5	5	4
	19	2	1	0	0	0	0	5	60	2400	4	4	4	3	4	3	2	2	2	2	4	2	4	1	4	1	4	3	5	4	4	4	5	4	5	5	3	3	4	3	5	5	5	5	5	4	3	3	3
	19	2	1	0	0	0	0	5	60	2400	4	4	4	3	4	3	2	2	2	2	4	2	4	1	4	1	4	3	5	4	4	4	5	4	5	5	3	3	4	3.9703550499827647	5	5	5	5	5	4	3	3	3
	20	2	1	0	0	0	0	5	60	2400	3	3	3	4	4	3	3	3	2	2	4	2	4	3	3	2	3	3	4	4	4	5	4	3	5	4	4	5	5	5	5	5	4	4	5	5	4	4	2
	19	2	1	0	0	2	120	3	60	2400	4	4	4	4	4	4	4	4	4	4	5	5	5	5	5	5	5	4	4	4	4	3	3	3	3	4	4	3	3	3	3	3	3	3	3	3	3	4	4
	19	2	1	0	0	2	120	3	60	2400	4	4	4	4	4	4	4	4	4	4	5	5	5	5	5	5	5	4	4	4	4	3	3	3	3	4	4	3	3	3	3	3	3	3	3	3	3	4	4
	20	2	1	0	0	2	180	1	120	2400	2	2	3	3	3	1	2	3	4	1	4	3	2	4	1	5	1	2	3	3	1	1	3	4	2	2	4	3	2	4	1	3	2	3	5	3	3	2	2
	20	2	2	3	75	2	0	7	30	2422.5	3	2	2	4	4	2	4	3	4	4	3	3	3	2	3	2	4	3	5	5	4	4	5	5	4	5	5	5	4	4	4	5	5	4	3	2	5	3	4
	22	1	3	2	60	3	30	7	30	2436	3	3	4	3	3	3	3	4	3	3	4	2	4	2	4	1	4	3	5	5	3	5	5	4	5	5	5	5	5	5	4	5	5	5	4	5	5	5	5
	20	2	4	2	30	0	0	7	40	2438	3	2	3	3	2	2	2	2	2	2	3	4	2	2	3	2	2	2	2	4	3	5	4	4	4	4	3	4	4	4	2	4	3	3	2	3	3	3	3
	19	2	1	1	60	0	0	7	40	2438	2	2	3	2	2	3	2	2	3	2	2	2	3	2	3	3	3	3	2	3	2	4	4	3	3	2	3	3	4	5	4	5	5	5	4	4	4	4	4
	19	2	2	3	150	0	240	4	30	2445	4	3	4	4	4	3	4	4	4	4	4	4	4	3	5	1	4	4	5	5	5	5	5	5	5	4	5	5	4	5	5	5	5	4	5	2	5	5	5
	19	1	2	1	150	1	90	5	40	2455	4	4	3	3	3	4	4	3	4	3	5	2	4	2	4	1	4	4	5	5	5	4	4	5	4	5	5	4	3	4	3	4	5	4	3	4	3	4	5
	19	1	2	1	150	1	90	5	40	2455	4	4	3	3	3	4	4	3	4	3	5	2	4	2	4	1	4	4	5	5	5	4	4	5	4	5	5	4	3	4	3	4	5	4	3	4	3	4	5
	18	2	1	1	30	1	30	7	40	2459	1	3	4	3	4	3	3	4	3	2	5	1	5	2	5	2	4	5	5	5	4	3	5	5	5	4	4	5	5	5	5	5	5	4	5	3	5	5	5
	20	1	2	5	120	0	0	4	15	2460	2	2	3	2	2	2	2	2	2	1	4	4	3	3	2	3	2	2	4	3	2	3	3	4	3	4	2	3	3	3	4	3	3	2	4	5	2	3	4
	20	2	1	1	20	0	0	5	60	2466	4	3	4	2	3	3	4	3	3	3	3	4	2	3	3	3	4	4	4	3	3	4	4	3	4	4	3	3	4	4	3	4	4	4	4	2	4	4	2
	22	1	4	0	0	2	30	7	40	2480	4	4	3	4	4	3	3	4	3	4	4	1	5	1	4	1	4	5	5	5	5	4	5	5	5	5	5	4	5	5	5	5	4	4	3	3	4	4	5
	20	2	4	0	0	4	50	7	30	2480	2	1	2	2	3	2	2	2	2	1	2	4	3	3	3	3	2	3	2	3	2	5	3	4	4	3	2	3	5	3	2	3	3	4	4	5	4	5	3
	20	2	2	0	0	2	30	7	40	2480	3	3	2	4	3	3	4	3	2	3	1	3	2	3	3	5	4	4	5	3	2	4	4	5	5	5	5	5	4	4	3	3	4	4	4	3	3	3	5
	20	2	2	0	0	2	30	7	40	2480	3	3	2	4	3	3	4	3	2	3	1	3	2	3	3	5	4	4	5	3	2	4	4	5	5	5	5	5	4	4	3	3	4	4	4	3	3	3	5
	20	2	2	7	30	7	30	4	30	2493	4	4	1	2	4	1	4	4	3	2	5	1	1	1	1	1	2	3	5	5	5	5	5	1	5	5	5	3	2	4	5	3	5	5	5	5	5	5	5
	19	2	2	0	0	5	125	7	0	2500	3	3	4	3	4	3	3	2	4	3	4	4	5	3	2	2	4	4	5	5	2	5	5	4	5	4	3	5	5	4	4	4	5	4	4	2	4	4	4
	19	2	2	0	0	5	125	7	0	2500	3	3	4	3	4	3	3	2	4	3	4	4	5	3	2	2	4	4	5	5	2	5	5	4	5	4	3	5	5	4	4	4	5	4	4	2	4	4	4
	19	2	2	0	0	5	125	7	0	2500	3	3	4	3	4	3	3	2	4	3	4	4	5	3	2	2	4	4	5	5	2	5	5	4	5	4	3	5	5	4	4	4	5	4	4	2	4	4	4
	21	1	5	3	80	1	10	7	30	2512	4	3	3	3	3	4	3	3	4	4	2	1	3	3	3	5	5	5	4	5	5	5	5	5	5	5	5	5	5	5	4	5	5	5	5	3	5	5	3
	20	1	2	0	0	0	0	7	45	2520	3	3	3	4	3	2	3	3	4	4	2	4	3	2	5	2	4	4	3	5	4	4	5	3	5	5	5	5	5	5	5	5	5	5	5	5	5	5	4
	20	1	2	0	0	0	0	7	45	2520	3	3	3	4	3	2	3	3	4	4	2	4	3	2	5	2	4	4	3	5	4	4	5	3	5	5	5	5	5	5	5	5	5	5	5	5	5	5	4
	21	1	1	0	0	0	0	7	45	2520	3	2	2	2	3	2	3	2	3	2	2	2	2	2	2	2	3	3	3	3	3	3	3	3	3	3	3	3	3	3	3	3	3	3	3	3	3	3	3
	18	1	1	0	0	0	0	7	45	2520	3	4	3	3	3	4	4	3	3	3	3	2	4	3	4	1	3	4	4	3	3	5	5	5	5	4	5	5	5	5	5	5	5	5	4	4	5	5	2
	20	2	2	0	0	0	0	7	45	2520	4	4	4	4	4	3	4	4	4	4	5	1	5	1	1	1	5	5	5	5	4	5	5	5	5	5	5	5	5	4	5	5	5	5	5	5	5	5	5
	20	2	2	0	0	0	0	7	45	2520	4	4	4	4	4	3	4	4	4	4	5	1	5	1	1	1	5	5	5	5	4	5	5	5	5	5	5	5	5	4	5	5	5	5	5	5	5	5	5
	21	2	1	0	0	3	0	7	45	2520	4	4	3	4	3	3	3	3	3	3	4	2	4	3	4	4	4	5	5	4	4	4	5	4	5	4	4	4	4	4	4	4	4	4	4	3	4	4	4
	19	2	1	1	0	1	0	7	45	2520	3	3	3	2	3	3	3	3	3	2	4	2	5	2	5	1	4	4	4	5	4	5	5	2	5	5	3	5	2	2	5	4	5	4	5	5	2	5	5
	18	2	1	0	0	0	0	7	45	2520	4	5	4	5	5	4	3	4	4	1	2	3	2	3	5	2	4	5	4	1	5	4	2	4	4	2	4	4	3	4	5	4	3	5	4	4	5	2	2
	18	2	1	0	0	0	0	7	45	2520	2	2	1	3	4	4	3	3	2	3	5	3	4	2	4	1	3	2	4	5	5	5	4	3	2	3	2	5	4	4	4	5	5	3	5	5	5	5	4
	19	2	1	0	0	0	0	7	45	2520	2	2	2	3	2	2	1	3	3	2	1	5	2	3	1	5	2	5	2	4	3	4	4	5	5	5	3	5	3	2	2	3	3	2	1	1	5	2	1
	21	1	2	2	90	0	0	7	35	2554	2	2	3	2	3	1	3	1	3	1	2	3	2	3	3	4	2	3	1	2	2	5	2	2	2	3	2	5	3	4	5	4	3	4	2	2	4	1	2
	19	1	2	2	60	2	30	4	60	2556	2	2	2	2	3	1	3	3	3	2	3	3	3	4	3	3	3	3	3	3	4	3	4	3	4	3	4	3	3	3	4	4	2	3	4	2	2	3	4
	19	1	2	2	60	2	30	4	60	2556	2	2	2	2	3	1	3	3	3	2	3	3	3	4	3	3	3	3	3	3	4	3	4	3	4	3	4	3	3	3	4	4	2	3	4	2	2	3	4
	21	2	4	1	120	2	90	3	60	2556	3	2	2	3	3	3	3	3	3	4	3	3	3	4	2	3	4	4	5	4	4	5	4	4	5	5	4	4	5	4	4	5	5	5	5	4	4	4	4
	23	2	4	1	120	1	60	2	120	2556	3	3	3	4	4	2	3	4	3	3	3	3	3	3	2	3	5	4	4	5	5	5	5	5	4	4	4	5	4	3	5	4	5	4	2	2	4	5	4
	22	1	0	0	0	2	40	7	40	2560	3	3	3	2	4	2	4	3	3	3	3	2	3	3	3	2	4	3	4	4	4	4	4	5	4	4	4	4	5	5	4	5	4	3	4	5	4	4	4
	18	2	1	4	120	2	45	2	40	2584	4	3	3	4	4	4	2	2	3	3	4	2	5	2	4	5	4	5	5	5	4	4	5	5	5	5	5	4	5	5	5	5	5	3	5	3	4	4	2
	23	1	4	1	60	0	0	5	60	2598	3	3	3	2	3	2	4	2	3	3	3	3	4	3	2	3	2	4	3	4	1	2	4	4	5	4	4	4	4	3	4	5	3	4	3	2	2	2	1
	18	2	2	2	30	3	60	7	30	2598	3	3	3	1	3	2	2	1	2	2	3	4	3	3	2	3	2	4	4	3	3	4	4	2	3	3	2	5	3	4	4	4	4	4	4	4	3	2	2
	18	2	2	2	30	3	60	7	30	2598	3	3	3	1	3	2	2	1	2	2	3	4	3	3	2	3	2	4	4	3	3	4	4	2	3	3	2	5	3	4	4	4	4	4	4	4	3	2	2
	22	2	2	1	60	0	0	5	60	2598	4	3	2	2	3	3	3	3	3	3	4	2	4	2	4	2	2	4	2	4	4	5	4	5	5	5	5	5	5	5	5	5	5	5	5	4	4	5	3
	22	2	2	1	60	0	0	5	60	2598	4	3	2	2	3	3	3	3	3	3	4	2	4	2	4	2	2	4	2	4	4	5	4	5	5	5	5	5	5	5	5	5	5	5	5	4	4	5	3
	19	2	1	3	70	2	30	7	30	2613	4	3	4	4	4	4	4	3	4	4	5	2	4	1	3	3	2	4	5	5	5	5	5	2	5	5	5	5	5	5	5	5	5	5	4	3	3	4	5
	21	1	2	1	30	0	0	7	45	2619	2	2	3	2	3	1	3	3	3	3	2	3	2	2	3	4	3	2	1	4	3	5	4	5	5	3	5	4	5	5	3	5	5	4	4	3	5	5	1
	23	1	2	6	90	0	0	7	15	2622	3	3	4	4	4	3	4	2	2	3	3	3	3	2	1	3	5	4	4	4	5	4	5	5	5	5	5	3	4	4	5	5	5	5	4	3	4	3	4
	23	1	2	6	90	0	0	7	15	2622	3	3	4	4	4	3	4	2	2	3	3	3	3	2	1	3	5	4	4	4	5	4	5	5	5	5	5	3	4	4	5	5	5	5	4	3	4	3	4
	23	1	4	0	0	2	60	3	90	2640	3	3	3	3	3	3	3	3	3	2	4	3	3	3	4	3	3	3	3	3	3	3	3	3	3	3	3	3	3	3	3	3	3	3	3	3	3	3	3
		1	3	0	0	1	60	5	60	2640	3	4	3	4	4	3	3	3	3	2	4	3	3	4	2	2	5	4	5	4	4	5	5	4	5	5	5	5	5	5	5	5	4	5	5	5	5	5	3
		1	3	0	0	1	60	5	60	2640	3	4	3	4	4	3	3	3	3	2	4	3	3	4	2	2	5	4	5	4	4	5	5	4	5	5	5	5	5	5	5	5	4	5	5	5	5	5	3
	18	1	2	0	0	4	60	7	30	2640	4	4	2	3	3	4	4	4	4	4	2	4	2	4	2	4	4	5	1	5	5	5	4	3	5	3	4	5	5	4	4	5	5	4	5	5	4	5	5
	21	1	2	1	0	1	60	5	60	2640	3	2	2	1	2	3	3	2	3	2	3	3	1	5	2	3	4	3	4	4	4	4	5	4	4	4	3	3	4	4	4	5	5	4	4	4	3	3	2
	21	1	2	1	0	1	60	5	60	2640	3	2	2	1	2	3	3	2	3	2	3	3	1	5	2	3	4	3	4	4	4	4	5	4	4	4	3	3	4	4	4	5	5	4	4	4	3	3	2
	19	1	2	0	0	2	90	2	120	2640	3	3	3	4	2	3	2.9872983178853416	3	2	4	4	2	2	2	3	2	4	2	4	4	2	3	4	4	3	3	2	3	4	5	2	5	4	4	4	4	3	3	2
	19	1	2	0	0	2	90	2	120	2640	3	3	3	4	2	3	2.9872983178853416	3	2	4	4	2	2	2	3	2	4	2	4	4	2	3	4	4	3	3	2	3	4	5	2	5	4	4	4	4	3	3	2
	22	1	1	0	42	2	50	4	70	2640	4	4	4	4	4	4	4	4	4	5	4	4	4	1	1	1	4	3	4	4	4	5	5	5	5	4	5	5	4	5	5	5	5	5	5	4	4	4	5
	19	1	1	0	0	1	60	5	60	2640	2	2	3	2	2	2	2	2	2	2	3	3	4	4	3	2	4	4	3	3	2	3	4	2	3	3	2	3	4	2	3	3	3	3	3	3	2	2	2
	19	2	3	0	0	1	60	5	60	2640	2	2	3	3	3	3	2	3	1	3	3	3	4	3	3	2	4	4	3	4	4	5	4	4	5	5	5	4	5	4	3	5	4	4	5	5	5	4	3
	19	2	3	0	0	1	60	5	60	2640	3	2	2	2	2	2	2	2	2	2	3	3	3	3	3	3	3	3	3	3	3	3	3	3	2	2	3	3	3	3	2	3	2	3	3	3	3	3	3
	19	2	3	0	0	1	60	5	60	2640	2	2	3	3	3	3	2	3	1	3	3	3	4	3	3	2	4	4	3	4	4	5	4	4	5	5	5	4	5	4	3	5	4	4	5	5	5	4	3
	19	2	3	0	0	1	60	5	60	2640	3	2	2	2	2	2	2	2	2	2	3	3	3	3	3	3	3	3	3	3	3	3	3	3	2	2	3	3	3	3	2	3	2	3	3	3	3	3	3
	19	2	3	0	0	1	60	5	60	2640	2	2	3	3	3	3	2	3	1	3	3	3	4	3	3	2	4	4	3	4	4	5	4	4	5	5	5	4	5	4	3	5	4	4	5	5	5	4	3
	19	2	3	0	0	1	60	5	60	2640	3	2	2	2	2	2	2	2	2	2	3	3	3	3	3	3	3	3	3	3	3	3	3	3	2	2	3	3	3	3	2	3	2	3	3	3	3	3	3
	20	2	3	0	0	1	60	5	60	2640	3	3	2	2	2	2	3	2	2	2	4	3	4	3	3	3	3	3	3	3	2	4	3	4	4	3	3	3	4	3	5	5	3	4	3	4	3	3	2
	20	2	3	0	0	1	60	5	60	2640	3	3	2	2	2	2	3	2	2	2	4	3	4	3	3	3	3	3	3	3	2	4	3	4	4	3	3	3	4	3	5	5	3	4	3	4	3	3	2
	20	2	3	0	0	1	60	5	60	2640	3	3	2	2	2	2	3	2	2	2	4	3	4	3	3	3	3	3	3	3	2	4	3	4	4	3	3	3	4	3	5	5	3	4	3	4	3	3	2
	19	2	1	0	0	2	120	7	30	2640	3	3	3	2	2	2	2	3	2	2	3	2	4	2	2	3	4	3	3	2	1	4	3	2	4	4	3	3	3	5	5	5	4	3	2	2	4	4	3
	27	2		0	0	1	180	4	60	2640	4	4	4	4	3	3	3	3	3	3	4	2	4	2	3	1	4	5	3	4	3	5	5	5	5	5	5	5	5	5	5	5	5	5	4	4	4	4	3
	27	2		0	0	1	180	4	60	2640	4	4	4	4	3	3	3	3	3	3	4	2	4	2	3	1	4	5	3	4	3	5	5	5	5	5	5	5	5	5	5	5	5	5	4	4	4	4	3
	23	2	2	5	60	0	0	7	30	2670	3	3	2	3	4	2	3	3	3	2	3	4	3	3	3	4	3	4	5	4	3	4	4	2	5	4	2	4	2	3	4	4	5	4	4	3	5	4	4
	22	2	4	1	10	2	30	5	60	2673	3	3	3	2	3	3	3	3	2	2	4	4	3	3	4	2	4	4	4	2	5	5	5	4	2	3	3	4	4	4	4	4	5	5	4	4	4	4	3
	19	1	2	4	120	4	0	7	20	2704	3	3	4	3	4	2	3	1	2	2	4	5	1	5	2	4	3	3	3	3	3	3	3	2	2	2	2	2	2	3	4	5	3	2	2	2	3	3	3
	18	1	2	4	60	3	20	7	30	2712	2	2	3	3	3	1	3	4	4	3	5	1	1	1	4	1	5	2	2	4	4	3	5	2	5	5	2	4	5	4	5	4	5	4	5	5	3	3	5
	19	2	3	0	0	2	25	7	45	2720	3	3	3	3	3	3	3	3	3	3	3	3	4	2	3	3	4	3	4	4	4	4	4	2	4	4	4	4	4	4	4	4	4	4	4	3	3	4	3
	19	2	3	0	0	2	25	7	45	2720	3	3	3	3	3	3	3	3	3	3	3	3	4	2	3	3	4	3	4	4	4	4	4	2	4	4	4	4	4	4	4	4	4	4	4	3	3	4	3
	21	2	3	0	0	2	60	7	40	2720	1	2	2	3	2	3	3	3	2	2	2	2	3	4	4	3	2	3	3	3	3	2	2	4	4	4	4	4	2	2	3	3	3	4	4	4	2	2	4
	22	1	4	3	60	1	60	2	120	2754	3	3	3	2	4	3	2	2	3	2	3	4	3	3	2	3	4	4	4	4	3	4	4	5	4	4	4	5	5	4	4	4	4	4	4	4	4	2	2
	20	2	2	0	0	3	90	7	30	2760	3	2	3	3	4	3	4	3	3	3	5	3	5	3	3	3	3	4	4	4	4	5	5	2	3	4	2	3	5	5	5	4	4	2	5	2	3	3	5
	21	2	2	0	0	3	20	7	45	2760	3	3	2	4	3	4	3	2	5	3	4	3	4	4	3	2	4	3	5	5	4	5	4	3	5	4	3	5	4	4	5	5	5	5	5	4	5	3	2
	21	2	2	0	0	3	20	7	45	2760	3	3	2	4	3	4	3	2	5	3	4	3	4	4	3	2	4	3	5	5	4	5	4	3	5	4	3	5	4	4	5	5	5	5	5	4	5	3	2
	21	2	2	0	0	3	20	7	45	2760	3	3	2	4	3	4	3	2	5	3	4	3	4	4	3	2	4	3	5	5	4	5	4	3	5	4	3	5	4	4	5	5	5	5	5	4	5	3	2
	20	1	4	3	100	1	30	7	30	2790	4	2	1	4	4	3	4	4	4	4	4	1	3	4	3	3	4	4	2	4	3	5	4	2	5	5	5	5	5	5	5	5	5	5	5	5	5	5	3
	21	1	4	2	60	2	60	4	60	2796	2	3	3	3	3	3	3	3	3	3	3	3	3	4	4	3	4	3	2	4	3	3	3	3	3	3	3	3	3	3	3	3	3	3	3	3	3	3	3
	0	1	2	2	60	0	0	5	60	2796	3	4	3	4	4	4	4	4	4	4	4	2	4	2	4	2	4	4	5	3	3	5	5	3	5	4	4	5	1	3	4	4	4	3	3	4	4	4	4
		1	2	2	60	0	0	5	60	2796	4	3	2	4	4	3	4	3	4	4	5	2	5	2	2	4	3	3	3	3	3	5	5	5	5	5	5	5	5	5	5	5	5	5	5	5	4	5	5
		1	2	2	60	0	0	5	60	2796	4	3	2	4	4	3	4	3	4	4	5	2	5	2	2	4	3	3	3	3	3	5	5	5	5	5	5	5	5	5	5	5	5	5	5	5	4	5	5
	20	1	2	2	60	1	240	1	180	2796	4	4	4	3	4	4	3	4	4	4	5	4	4	5	4	5	2	5	5	5	4	4	3	3	2	3	4	5	5	4	3	2	1	2	3	4	5	4	3
	20	1	2	2	60	1	240	1	180	2796	4	4	4	3	4	4	3	4	4	4	5	4	4	5	4	5	2	5	5	5	4	4	3	3	2	3	4	5	5	4	3	2	1	2	3	4	5	4	3
	19	2	2	1	120	0	180	5	60	2796	3	2	2	2	2	2	3	3	3	2	3	4	3	3	2	3	3	4	3	3	4	2	3	5	4	4	5	3	4	4	3	5	4	3	4	5	4	3	2
	19	2	2	1	120	0	180	5	60	2796	3	2	2	2	2	2	3	3	3	2	3	4	3	3	2	3	3	4	3	3	4	2	3	5	4	4	5	3	4	4	3	5	4	3	4	5	4	3	2
	19	2	1	1	120	2	120	6	30	2796	3	3	3	3	3	2	2	3	3	3	3	3	3	4	2	3	4	4	4	4	4	4	3	3	4	3	5	4	4	3	4	4	4	4	4	4	3	3	4
	18	2	1	2	60	2	60	4	60	2796	3	2	2	3	4	3	3	3	1	3	4	2	4	3	3	3	4	3	4	3	3	3	4	2	4	5	2	2	4	3	5	5	5	3	3	4	3	3	3
	22	2	4	3	20	3	30	7	40	2798	4	3	4	4	4	3	3	3	3	4	4	3	4	2	3	3	4	3	4	5	5	4	4	3	4	4	4	4	4	4	4	4	5	5	4	3	5	3	3
	21	2	2	0	0	0	0	7	50	2800	3	3	3	4	4	3	3	4	3	3	3	1	5	4	3	1	4	3	5	5	3	5	4	3	5	5	4	5	5	4	5	5	5	5	5	4	5	5	5
	21	2	2	0	0	0	0	7	50	2800	3	3	3	4	4	3	3	4	3	3	3	1	5	4	3	1	4	3	5	5	3	5	4	3	5	5	4	5	5	4	5	5	5	5	5	4	5	5	5
	20	2	1	0	0	0	0	7	50	2800	2	4	3	4	4	4	3	4	4	4	3	4	4	4	1	5	3	2	2	4	4	5	3	4	4	5	4	5	5	2	3	5	5	3	5	2	4	4	3
	18	1	1	2	180	7	15	5	30	2808	3	3	2	3	4	2	3	3	3	2	5	2	5	4	4	1	5	5	5	5	4	5	5	5	5	5	5	4	5	5	5	5	5	4	5	5	5	4	5
	18	1	1	2	180	7	15	5	30	2808	3	3	2	3	4	2	3	3	3	2	5	2	5	4	4	1	5	5	5	5	4	5	5	5	5	5	5	4	5	5	5	5	5	4	5	5	5	4	5
	22	1	4	3	90	3	60	5	30	2811	3	3	3	2	4	4	2	3	1	2	3	3	3	4	5	1	5	1	5	5	4	3	5	5	4	4	5	2	3	2	5	5	3	1	4	5	2	3	5
	20	2		2	30	2	30	5	60	2838	2	2	2	2	2	2	2	2	2	3	3	3	3	4	3	4	4	2	4	3	4	5	3	2	5	3	2	2	3	3	4	4	4	4	4	3	3	3	3
	19	1	2	6	120	2	60	7	0	2856	3	2	2	2	3	2	2	3	3	1	3	4	3	3	3	4	3	4	4	4	4	4	4	4	3	5	4	4	4	4	4	4	4	4	4	4	4	4	4
	19	1	2	6	120	2	60	7	0	2856	3	2	2	2	3	2	2	3	3	1	3	4	3	3	3	4	3	4	4	4	4	4	4	4	3	5	4	4	4	4	4	4	4	4	4	4	4	4	4
	19	1	2	3	120	0	90	7	30	2868	3	3	3	2	2	3	2	1	3	2	3	4	3	4	4	3	4	3	3	4	4	2	3	2	4	2	4	4	3	4	4	4	4	4	3	3	2	4	4
	19	1	2	3	120	0	90	7	30	2868	3	3	3	2	2	3	2	1	3	2	3	4	3	4	4	3	4	3	3	4	4	2	3	2	4	2	4	4	3	4	4	4	4	4	3	3	2	4	4
	19	2	2	3	120	0	0	7	30	2868	3	3	3	2	2	1	2	3	2	4	3	2	4	2	3	2	3	5	3	5	4	5	4	5	5	4	5	5	4	4	5	5	5	4	4	3	3	3	3
	18	2	1	4	90	4	90	2	15	2868	3	3	3	3	4	4	4	4	4	4	4	4	3	2	3	2	4	4	5	4	4	5	5	4	5	5	5	4	4	4	4	5	5	4	5	2	4	4	1
	23	1	5	1	0	1	0	3	120	2880	2	3	3	3	3	2	2	2	2	2	3	4	3	3	3	3	4	4	4	5	4	5	5	3	5	4	5	4	5	5	5	5	5	4	4	4	4	4	4
	24	1	4	0	0	0	0	6	60	2880	2	2	2	2	2	2	2	2	2	2	3	3	3	3	3	3	2	3	2	2	3	1	2	2	2	2	3	4	4	2	2	2	2	2	2	2	2	2	2
	20	1	3	3	0	4	60	4	60	2880	2	3	2	3	3	2	3	2	2	2	3	5	3	2	3	2	3	3	4	3	4	5	5	5	5	4	5	2	5	5	4	4	4	5	4	4	3	3	4
	20	1	3	3	0	4	60	4	60	2880	2	3	2	3	3	2	3	2	2	2	3	5	3	2	3	2	3	3	4	3	4	5	5	5	5	4	5	2	5	5	4	4	4	5	4	4	3	3	4
	21	1	3	0	0	0	0	6	60	2880	3	3	3	2	3	4	3	2	3	2	3	2	3	4	3	4	4	3	4	3	2	5	4	2	4	4	3	4	5	4	4	5	5	5	5	4	3	4	3
	20	1	2	0	0	0	0	6	60	2880	2	3	3	4	3	4	3	4	4	4	4	2	4	3	4	3	3	2	3	3	4	5	5	4	4	3	3	4	4	5	5	5	5	5	4	3	4	3	3
	20	1	2	0	0	0	0	6	60	2880	2	3	3	4	3	4	3	4	4	4	4	2	4	3	4	3	3	2	3	3	4	5	5	4	4	3	3	4	4	5	5	5	5	5	4	3	4	3	3
	20	1	2	0	0	2	0	4	90	2880	2	2	2	1	2	2	2	1	2	2	3	4	5	3	1	3	2	2	4	4	1	5	3	1	5	4	1	5	3	2	1	3	4	3	2	4	4	5	1
	19	1	1	0	0	0	0	6	60	2880	4	4	2	3	3	4	4	4	4	2	3	4	5	4	2	2	4	4	4	5	3	4	5	5	4	3	3	3	5	4	5	5	5	3	5	4	3	3	3
	20	1	1	0	0	0	0	3	120	2880	3	4	4	4	4	3	3	3	4	3	4	2	4	1	2	2	5	5	5	4	4	4	3	5	5	4	5	5	4	4	3	4	5	4	4	3	4	4	5
	20	2	3	1	0	5	0	4	90	2880	2	1	3	2	4	2	3	1	1	1	1	5	1	3	1	5	4	2	1	3	2	5	3	2	2	2	3	5	4	4	5	5	5	4	5	2	3	2	3
		2	3	0	0	0	0	6	60	2880	3	2	2	3	4	3	3	3	2	4	1	4	3	4	2	3	4	4	2	4	2	4	4	4	5	5	4	4	5	4	5	4	5	4	2	4	3	3	4
		2	3	0	0	0	0	6	60	2880	3	2	2	3	4	3	3	3	2	4	1	4	3	4	2	3	4	4	2	4	2	4	4	4	5	5	4	4	5	4	5	4	5	4	2	4	3	3	4
	21	2	3	0	0	0	0	6	60	2880	4	3	3	2	3	2	2	2	2	2	4	3	4	2	3	2	3	3	3	3	3	3	3	2	4	4	3	4	4	4	4	5	4	4	3	2	3	4	3
	20	2	3	0	0	0	0	3	120	2880	3	3	3	3	2	3	2	3	3	3	4	3	4	4	2	4	5	5	5	5	5	5	5	5	5	5	5	5	5	5	5	5	5	5	5	5	5	5	5
	20	2	3	0	0	0	0	3	120	2880	3	3	3	3	2	3	2	3	3	3	4	3	4	4	2	4	5	5	5	5	5	5	5	5	5	5	5	5	5	5	5	5	5	5	5	5	5	5	5
	20	2	3	0	0	0	0	3	120	2880	3	3	3	3	2	3	2	3	3	3	4	3	4	4	2	4	5	5	5	5	5	5	5	5	5	5	5	5	5	5	5	5	5	5	5	5	5	5	5
	20	2	2	0	0	1	120	5	60	2880	4	4	4	3	2	3	3	1	3	3	5	2	5	3	4	2	5	5	5	5	4	4	5	4	5	5	4	3	4	3	5	5	5	5	5	4	3	3	2
	20	2	2	0	0	1	120	5	60	2880	4	4	4	3	2	3	3	1	3	3	5	2	5	3	4	2	5	5	5	5	4	4	5	4	5	5	4	3	4	3	5	5	5	5	5	4	3	3	2
	20	2	2	0	0	1	120	5	60	2880	4	4	4	3	2	3	3	1	3	3	5	2	5	3	4	2	5	5	5	5	4	4	5	4	5	5	4	3	4	3	5	5	5	5	5	4	3	3	2
	20	2	2	0	0	0	0	3	120	2880	2	2	2	3	4	3	3	2	2	2	3	5	2	4	2	4	4	3	3	3	2	5	4	4	4	4	5	3	4	5	3	5	5	5	4	3	4	3	2
	20	2	2	0	0	0	0	3	120	2880	3	2	2	2	3	2	3	3	3	3	2	4	3	3	2	4	2	3	4	4	4	5	3	2	4	4	2	4	4	3	4	5	5	2	5	5	4	4	2
	20	2	2	0	0	0	0	3	120	2880	3	2	2	2	3	2	3	3	3	3	2	4	3	3	2	4	2	3	4	4	4	5	3	2	4	4	2	4	4	3	4	5	5	2	5	5	4	4	2
	18	2	1	0	0	1	0	6	60	2880	3	3	3	2	3	3	3	2	3	2	2	3	3	4	5	4	5	4	5	4	3	4	4	4	4	4	3	4	4	5	3	4	4	5	4	3	4	4	4
	19	2	1	0	0	0	0	6	60	2880	3	3	4	4	4	3	4	3	4	4	5	1	5	1	5	1	4	4	5	5	5	5	5	2	5	5	2	5	5	5	5	5	5	5	5	5	5	5	5
	36	2		0	0	1	120	5	60	2880	3	3	3	2	3	3	4	3	3	2	4	2	4	2	4	2	4	4	4	4	3	5	4	3	5	5	2	4	4	4	4	5	4	4	4	4	3	4	4
	36	2		0	0	1	120	5	60	2880	3	3	3	2	3	3	4	3	3	2	4	2	4	2	4	2	4	4	4	4	3	5	4	3	5	5	2	4	4	4	4	5	4	4	4	4	3	4	4
	22	1	4	5	60	1	60	7	30	2910	2	2	2	3	3	2	2	2	3	2	4	4	2	3	3	3	2	2	2	3	3	3	3	3	3	4	5	5	5	5	5	4	4	4	5	3	3	4	4
	20	1	2	4	75	2	120	2	60	2910	2	2	2	2	2	2	2	2	2	2	2	3	2	3	2	3	1	2	1	2	11	2	1	2	1	2	1	2	2	2	1	2	1	2	1	2	1	2	2
	23	1	5	5	120	2	60	1	60	2940	4	4	4	4	4	4	4	4	4	4	4	3	4	2	2	3	5	5	4	4	4	5	5	4	5	5	5	5	5	5	5	5	5	5	5	5	5	5	5
	19	2	1	5	120	0	0	2	60	2940	4	3	1	3	3	1	3	3	3	4	4	4	3	2	3	4	4	3	5	4	4	5	4	5	5	5	5	5	5	5	5	5	5	5	5	4	5	5	5
	19	2	3	2	240	1	60	7	20	2944	2	2	3	2	3	2	2	1	2	2	4	2	4	2	3	2	1	2	2	3	4	5	2	2	3	2	2	2	3	3	2	2	3	2	2	5	2	3	3
	22	1	4	2	120	3	180	7	0	2952	2	2	4	4	3	3	3	3	3	3	5	1	5	1	5	1	4	4	5	5	5	5	5	5	5	5	5	4	5	5	5	5	4	5	5	5	4	5	5
	21	1	2	2	120	3	60	3	60	2952	3	2	4	2	4	3	3	3	4	3	4	4	5	4	3	4	4	5	4	5	4	5	4	4	5	4	5	5	4	4	3	3	3	4	4	5	4	5	5
	22	2	2	1	180	1	30	7	40	2954	3	4	2	4	2	4	4	4	4	4	3	3	2	2	3	2	4	4	4	4	5	4	4	4	4	4	4	5	3	3	4	5	5	5	4	3	5	5	5
	17	2	1	3	180	0	0	5	30	2982	2	2	3	2	3	4	3	3	2	2	5	2	4	2	4	2	4	3	4	4	2	5	4	4	4	3	4	3	4	2	5	4	4	4	4	5	4	5	5
	22	2	5	1	180	2	60	1	240	2994	4	4	4	4	4	4	4	4	4	4	4	3	4	1	4	2	4	3	4	4	4	4	4	4	4	4	4	4	4	4	4	4	4	4	4	4	4	4	4
	21	1	4	1	0	3	180	7	15	3000	3	3	3	2	2	3	2	3	3	2	5	3	4	2	4	2	3	4	4	5	3	5	4	5	4	5	4	5	5	4	4	5	5	4	5	5	4	4	4
	21	1	4	0	0	2	15	6	60	3000	4	4	3	3	3	3	3	3	3	3	3	2	2	3	3	3	4	4	4	4	3	4	4	4	4	4	4	4	4	4	4	4	4	4	4	4	4	4	4
	19	2	1	0	0	3	90	2	120	3000	2	3	4	3	3	2	3	3	2	3	3	5	3	5	2	5	4	1	4	4	4	4	3	2	5	4	2	4	4	3	4	5	5	3	4	2	4	4	3
	19	2	3	2	80	1	60	7	40	3008	3	3	3	2	3	3	3	3	3	2	3	3	4	4	3	4	4	4	5	4	4	5	5	5	5	4	5	5	5	4	5	5	5	5	5	4	4	5	5
	21	1	2	1	60	0	60	6	60	3078	4	4	2	3	3	3	3	4	4	2	5	1	5	1	5	1	3	5	5	5	4	5	5	5	5	5	3	5	5	4	5	5	4	5	5	5	5	5	4
	21	1	2	1	60	2	60	2	150	3078	2	3	2	2	3	2	3	3	2	3	2	3	4	3	3	2	2	3	3	3	2	2	3	4	3	3	2	3	4	3	3	2	3	4	3	3	3	4	2
	21	1	2	1	60	2	60	2	150	3078	2	3	2	2	3	2	3	3	2	3	2	3	4	3	3	2	2	3	3	3	2	2	3	4	3	3	2	3	4	3	3	2	3	4	3	3	3	4	2
	20	1	1	1	60	2	60	5	60	3078	2	1	1	3	2	2	3	3	2	3	4	3	5	4	5	1	2	2	5	4	3	5	4	5	4	5	4	4	5	5	5	2	2	3	4	5	3	3	1
	20	2	2	1	60	2	60	5	60	3078	2	1	3	3	3	2	2	2	2	1	2	4	2	4	2	3	4	2	4	4	2	5	4	4	2	4	4	4	4	4	4	4	4	4	4	4	4	4	4
	21	2	3	1	30	3	10	6	60	3099	4	3	4	4	4	4	3	4	4	3	3	4	3	3	2	3	3	2	5	4	3	3	5	5	5	4	5	5	4	5	5	5	5	4	3	2	4	2	1
	23	1	3	5	120	0	0	7	20	3100	1	2	3	2	4	2	2	3	4	1	1	5	5	5	1	5	2	5	4	4	2	5	4	3	4	5	5	5	5	5	5	5	4	4	5	2	4	5	1
	19	2	3	3	120	2	120	4	30	3108	2	2	3	3	3	4	3	2	2	3	4	2	3	1	4	1	4	3	5	4	3	5	5	5	4	4	4	5	5	5	5	4	5	4	3	5	4	4	4
	19	2	3	3	120	2	120	4	30	3108	2	2	3	3	3	4	3	2	2	3	4	2	3	1	4	1	4	3	5	4	3	5	5	5	4	4	4	5	5	5	5	4	5	4	3	5	4	4	4
	19	2	3	3	120	2	120	4	30	3108	2	2	3	3	3	4	3	2	2	3	4	2	3	1	4	1	4	3	5	4	3	5	5	5	4	4	4	5	5	5	5	4	5	4	3	5	4	4	4
	19	2	2	4	90	2	60	6	30	3108	3	3	3	3	3	2	3	3	3	5	3	3	2	3	2	3	4	4	4	4	4	5	5	5	5	4	5	5	5	5	2	5	5	5	5	5	5	4	2
	18	1	2	1	0	6	60	7	30	3120	3	3	4	3	4	4	3	3	2	3	4	2	4	4	3	2	4	2	4	4	3	5	4	5	5	5	4	4	4	4	4	4	4	4	4	4	4	4	4
	18	1	2	1	0	6	60	7	30	3120	3	3	4	3	4	4	3	3	2	3	4	2	4	4	3	2	4	2	4	4	3	5	4	5	5	5	4	4	4	4	4	4	4	4	4	4	4	4	4
	18	1	2	0	0	3	60	5	60	3120	3	4	2	3	3	2	4	3	3	3	5	1	5	2	3	3	4	2	2	4	2	5	3	2	4	2	2	5	4	4	4	5	5	4	5	2	4	5	5
	18	1	2	0	0	3	60	5	60	3120	3	4	2	3	3	2	4	3	3	3	5	1	5	2	3	3	4	2	2	4	2	5	3	2	4	2	2	5	4	4	4	5	5	4	5	2	4	5	5
	18	1	2	0	0	3	60	5	60	3120	3	4	2	3	3	2	4	3	3	3	5	1	5	2	3	3	4	2	2	4	2	5	3	2	4	2	2	5	4	4	4	5	5	4	5	2	4	5	5
	18	1	2	0	0	2	30	2	180	3120	2	2	4	2	4	1	4	3	1	4	4	3	4	2	3	1	3	2	5	3	2	5	5	5	5	5	5	5	5	5	4	4	5	5	3	1	5	5	5
	20	2	1	0	0	3	120	7	30	3120	3	3	4	4	4	4	4	4	3	3	3	4	3	1	3	3	3	5	5	4	3	5	4	5	5	5	5	5	5	4	5	5	5	4	4	2	3	4	4
	18	2	1	1	0	4	120	5	30	3120	3	3	2	3	4	4	4	2	3	3	3	3	4	3	4	2	4	4	3	4	3	4	4	2	4	4	2	3	5	5	3	4	5	5	3	4	3	3	4
	19	2	1	0	0	5	60	4	60	3120	4	4	3	4	4	4	3	4	3	3	5	2	5	2	4	1	4	3	5	5	5	5	5	5	5	5	5	5	5	5	4	5	5	5	5	1	4	4	4
	18	2	1	0	0	2	75	7	45	3120	3	2	3	2	4	4	3	3	2	3	4	2	4	2	4	2	3	4	5	4	3	5	5	2	5	4	4	5	5	3	5	5	5	4	5	3	5	5	5
		2	1	0	0	4	180	3	10	3120	2	2	3	3	4	4	2	2	2	3	3	2	4	3	2	3	2	2	3	4	2	5	4	2	4	5	2	5	5	2	3	5	5	5	4	3	4	3	4
		2	1	0	0	4	180	3	10	3120	2	2	3	3	4	4	2	2	2	3	3	2	4	3	2	3	2	2	3	4	2	5	4	2	4	5	2	5	5	2	3	5	5	5	4	3	4	3	4
	18	1	2	3	90	0	0	7	40	3131	4	3	3	4	4	4	4	4	4	4	5	3	5	1	5	1	4	4	4	5	5	5	5	5	5	5	5	5	5	5	4	5	5	5	5	5	5	5	5
	18	1	2	3	90	0	0	7	40	3131	4	3	3	4	4	4	4	4	4	4	5	3	5	1	5	1	4	4	4	5	5	5	5	5	5	5	5	5	5	5	4	5	5	5	5	5	5	5	5
	21	1	3	4	80	1	30	5	50	3176	4	4	4	3	4	4	4	4	4	4	4	2	4	1	4	4	4	5	5	5	5	3	5	5	5	5	5	5	5	5	3	5	5	5	5	5	5	5	5
	21	1	3	4	80	1	30	5	50	3176	4	4	4	3	4	4	4	4	4	4	4	2	4	1	4	4	4	5	5	5	5	3	5	5	5	5	5	5	5	5	3	5	5	5	5	5	5	5	5
	21	1	3	4	80	1	30	5	50	3176	4	4	4	3	4	4	4	4	4	4	4	2	4	1	4	4	4	5	5	5	5	3	5	5	5	5	5	5	5	5	3	5	5	5	5	5	5	5	5
	19	1	2	2	120	2	60	2	120	3192	2	1	1	3	1	3	3	3	3	1	4	3	4	2	3	2	3	2	2	2	3	4	4	4	4	4	2	2	5	2	4	4	4	3	3	3	4	4	3
	19	1	2	2	120	2	60	2	120	3192	2	1	1	3	1	3	3	3	3	1	4	3	4	2	3	2	3	2	2	2	3	4	4	4	4	4	2	2	5	2	4	4	4	3	3	3	4	4	3
	18	1	1	3	60	3	30	7	40	3194	4	4	3	3	3	4	3	2	3	4	4	2	4	2	3	2	5	3	4	5	4	4	5	5	5	3	5	5	4	2	5	5	5	5	3	2	5	4	3
	21	1	3	2	0	0	0	4	100	3200	3	2	1	3	4	3	2	2	2	2	1	5	2	4	3	4	2	2	4	3	2	4	4	3	3	5	4	5	5	5	4	5	5	5	5	4	4	4	4
	21	2	3	0	0	0	0	5	80	3200	3	3	3	3	3	2	3	3	3	2	3	3	3	3	3	3	3	2	4	3	4	5	5	5	4	3	3	3	4	4	3	5	4	3	3	3	4	3	3
		2	2	0	0	0	0	4	100	3200	4	2	2	4	4	2	3	2	3	4	3	4	3	4	4	5	4	5	2	5	5	5	5	5	5	5	4	3	5	5	4	5	4	4	5	2	4	5	5
	18	2	1	6	120	0	0	7	15	3216	2	2	3	3	3	3	3	3	2	3	3	2	3	2	3	2	2	3	4	4	3	5	4	4	4	4	4	5	5	4	5	5	5	5	5	4	4	5	5
	21	1	2	0	0	4	45	7	45	3240	4	4	4	3	4	3	4	4	4	4	3	4	3	2	2	1	2	3	5	5	4	5	4	4	5	5	4	5	5	5	5	5	5	5	5	3	5	5	4
	18	2	2	4	120	4	30	5	30	3264	2	2	1	3	3	2	2	1	2	2	4	3	3	2	4	1	2	4	4	3	2	5	3	2	3	4	2	5	4	4	2	3	2	2	2	2	4	3	2
	18	2	2	4	120	4	30	5	30	3264	2	2	1	3	3	2	2	1	2	2	4	3	3	2	4	1	2	4	4	3	2	5	3	2	3	4	2	5	4	4	2	3	2	2	2	2	4	3	2
	18	2	2	4	120	4	30	5	30	3264	2	2	1	3	3	2	2	1	2	2	4	3	3	2	4	1	2	4	4	3	2	5	3	2	3	4	2	5	4	4	2	3	2	2	2	2	4	3	2
	19	2	2	4	120	4	30	5	30	3264	3	2	3	3	3	3	3	2	3	4	4	2	4	2	3	2	3	3	3	3	2	4	4	2	2	2	3	3	3	3	2	2	2	2	2	2	2	2	3
	19	2	2	4	120	4	30	5	30	3264	3	2	3	2	2	2	3	3	2	2	3	3	3	4	3	4	3	3	3	3	2	3	3	3	3	2	3	3	3	2	3	3	3	3	3	3	3	3	2
	19	2	2	4	120	4	30	5	30	3264	3	2	3	3	3	3	3	2	3	4	4	2	4	2	3	2	3	3	3	3	2	4	4	2	2	2	3	3	3	3	2	2	2	2	2	2	2	2	3
	19	2	2	4	120	4	30	5	30	3264	3	2	3	2	2	2	3	3	2	2	3	3	3	4	3	4	3	3	3	3	2	3	3	3	3	2	3	3	3	2	3	3	3	3	3	3	3	3	2
	19	2	2	4	120	4	30	5	30	3264	3	2	3	3	3	3	3	2	3	4	4	2	4	2	3	2	3	3	3	3	2	4	4	2	2	2	3	3	3	3	2	2	2	2	2	2	2	2	3
	19	2	2	4	120	4	30	5	30	3264	3	2	3	2	2	2	3	3	2	2	3	3	3	4	3	4	3	3	3	3	2	3	3	3	3	2	3	3	3	2	3	3	3	3	3	3	3	3	2
	24	2	4	2	180	2	180	4	20	3268	3	3	3	3	3	1	3	2	2	2	3	3	2	2	3	3	3	4	5	4	4	5	4	3	4	4	2	4	4	4	3	4	5	4	5	5	5	4	4
	22	2	4	2	105	3	75	7	30	3273	3	3	3	4	4	4	3	4	3	4	3	3	3	2	3	3	4	4	4	4	5	4	4	4	4	5	5	5	5	5	5	5	5	5	5	3	4	4	5
		1	4	2	60	0	0	3	120	3276	2	2	2	2	3	2	3	2	2	3	3	3	3	3	3	4	3	4	3	4	3	5	4	3	4	4	3	4	3	3	4	4	3	3	4	5	4	4	4
		2		1	120	2	120	4	60	3276	2	2	1	2	3	2	3	2	1	3	4	2	4	2	3	2	2	3	4	4	4	4	4	4	4	4	4	4	4	4	4	4	4	4	4	4	4	3	4
	20	1	1	3	150	5	20	7	25	3285	2	2	3	1	3	3	2	2	2	3	4	2	4	3	2	2	5	4	4	4	4	4	4	4	4	4	4	4	4	4	4	4	4	4	4	4	4	4	4
	20	1	1	3	150	5	20	7	25	3285	2	2	3	1	3	3	2	2	2	3	4	2	4	3	2	2	5	4	4	4	4	4	4	4	4	4	4	4	4	4	4	4	4	4	4	4	4	4	4
	23	2	3	1	15	3	30	6	60	3289.5	4	3	2	4	4	3	2	4	4	4	4	3	1	3	2	5	4	2	2	5	4	2	5	4	4	5	2	3	2	4	5	5	5	2	2	2	2	3	5
	20	1	2	2	45	1	30	4	90	3297	4	4	2	3	3	3	3	4	3	3	4	2	4	2	5	3	4	5	4	5	4	5	5	5	5	4	5	5	4	4	4	5	5	5	5	5	5	4	4
	19	1	2	3	60	2	60	7	40	3314	4	4	4	4	4	4	3	4	3	2	5	2	4	2	5	1	5	5	5	5	4	5	5	5	5	5	5	4	4	4	5	5	5	5	5	5	5	5	4
	21	2	2	1	60	1	60	3	120	3318	2	2	2	4	1	2	2.9872983178853416	1	2	3	3	2	2	4	3	3	2	4	4	3	5	5	3	4	4	2	4	4	4	3.9703550499827647	2	5	5	5	4.05146804835924	2	5	4	3.5884588804422943
	25	1	3	4	120	3	120	2	20	3344	4	4	4	4	3	4	4	4	4	2	4	2	4	1	4	2	3	5	4	5	5	4	5	4	5	5	5	4	5	5	5	5	5	5	5	2	4	4	5
	22	1	5	0	0	0	0	7	60	3360	2	2	2	3	1	3	3	3	3	2	3	4	3	2	3	2	2	2	3	3	4	5	4	4	4	4	3	3	3	4	5	5	5	4	4	4	3	3	2
	22	1	4	0	0	0	0	7	60	3360	4	4	4	4	4	4	4	4	4	4	5	2	5	1	4	2	4	4	5	5	3	5	5	5	5	5	5	5	5	5	5	5	5	5	4	5	5	4	5
	21	1	4	0	0	0	0	7	60	3360	3	3	4	4	4	2	2	4	3	4	5	2	4	2	5	4	4	5	3	4	4	4	4	5	4	5	2	2	5	5	5	5	5	5	4	2	3	2	5
	21	1	3	0	0	5	0	7	60	3360	4	4	4	4	4	4	3	4	4	3	4	4	4	3	4	4	2	2	2	3	3	2	3	2	2	3	3	3	4	4	4	4	4	4	4	4	3	4	4
	21	1	3	1	0	0	0	7	60	3360	2	2	2	2	3	3	3	2	2	1	2	4	3	3	4	3	4	4	4	4	2	3	3	2	3	3	3	3	3	2	3	3	3	3	3	2	3	3	3
	21	1	3	1	0	0	0	7	60	3360	2	2	2	2	3	3	3	2	2	1	2	4	3	3	4	3	4	4	4	4	2	3	3	2	3	3	3	3	3	2	3	3	3	3	3	2	3	3	3
	21	1	3	1	0	0	0	7	60	3360	2	2	2	2	3	3	3	2	2	1	2	4	3	3	4	3	4	4	4	4	2	3	3	2	3	3	3	3	3	2	3	3	3	3	3	2	3	3	3
	21	1	3	0	0	0	0	7	60	3360	4	3	2	2	3	3	2	2	2	2	3	1	2	2	2	2	5	1	5	5	5	2	5	2	5	5	4	5	5	5	5	5	2	3	5	5	2	1	1
	21	1	3	0	0	0	0	7	60	3360	2	3	2	2	2	2	2	2	3	3	4	4	4	4	4	4	5	4	5	5	5	5	5	4	5	5	4	5	5	3	2	5	5	5	5	5	2	3	3
	21	1	3	0	0	0	0	7	60	3360	2	3	2	2	2	2	2	2	3	3	4	4	4	4	4	4	5	4	5	5	5	5	5	4	5	5	4	5	5	3	2	5	5	5	5	5	2	3	3
	21	1	3	0	0	0	0	7	60	3360	2	3	2	2	2	2	2	2	3	3	4	4	4	4	4	4	5	4	5	5	5	5	5	4	5	5	4	5	5	3	2	5	5	5	5	5	2	3	3
	20	1	3	0	0	0	0	7	60	3360	2	2	2	1	3	2	3	2	2	3	3	2	4	2	3	2	2	2	3	3	3	4	4	2	3	4	2	4	4	3	3	3	3	2	4	4	2	4	4
	21	1	3	0	0	0	0	7	60	3360	4	4	2	4	4	3	4	4	4	4	5	2	4	2	3	2	4	4	4	5	5	5	5	3	5	5	5	5	5	5	5	5	5	5	5	4	2	3	2
	20	1	3	0	0	0	0	7	60	3360	1	2	4	4	3	2	4	4	2	3	5	5	3	3	4	2	5	5	4	4	3	5	5	3	3	5	3	2	4	3	4	4	5	5	5	4	3	4	5
	20	1	3	0	0	0	0	7	60	3360	1	2	3	3	2	1	2	3	3	3	2	2	2	3	3	3	1	2	2	3	3	2	1	3	3	3	3	3	2	2	2	2	5	5	5	5	5	5	5
	19	1	3	0	0	0	0	7	60	3360	3	3	3	2	3	2	3	3	2	2	3	4	3	3	3	4	4	4	4	4	3	5	4	2	4	4	3	5	5	5	5	5	5	4	5	5	3	4	3
	19	1	3	0	0	0	0	7	60	3360	3	3	3	2	3	2	3	3	2	2	3	4	3	3	3	4	4	4	4	4	3	5	4	2	4	4	3	5	5	5	5	5	5	4	5	5	3	4	3
	19	1	3	0	0	0	0	7	60	3360	3	3	3	2	3	2	3	3	2	2	3	4	3	3	3	4	4	4	4	4	3	5	4	2	4	4	3	5	5	5	5	5	5	4	5	5	3	4	3
	19	1	2	1	0	1	0	7	60	3360	3	4	3	2	2	2	3	2	3	3	3	2	1	3	2	4	4	3	3	3	3	5	4	3	5	5	4	4	4	5	4	5	4	5	3	4	3	5	4
	19	1	2	1	0	1	0	7	60	3360	3	4	3	2	2	2	3	2	3	3	3	2	1	3	2	4	4	3	3	3	3	5	4	3	5	5	4	4	4	5	4	5	4	5	3	4	3	5	4
	20	1	2	1	0	0	0	7	60	3360	3	3	4	4	3	1	4	3	3	4	5	2	5	1	4	1	2	3	4	5	5	5	5	2	5	3	3	5	5	4	5	5	3	5	4	4	3	5	5
	20	1	2	0	0	0	0	7	60	3360	2	2	3	3	3	3	3	3	3	3	4	3	4	3	3	1	4	4	4	4	4	5	2	2	3	2	3	1	4	3	5	3	4	0	4	4	4	3	3
	19	1	2	0	0	0	0	7	60	3360	3	1	1	1	4	2	2	2	2	1	4	3	4	5	3	3	2	2	3	2	5	3	2	5	2	2	3	3	4	3	5	3	3	5	5	2	3	2	3
	26	1	2	0	0	0	0	7	60	3360	3	3	3	4	4	4	2	3	3	2	4	2	4	2	3	2	3	4	3	4	3	5	4	3	4	4	3	4	4	3	3	5	4	4	5	2	4	3	5
	19	1	2	0	0	0	0	7	60	3360	3	1	1	1	4	2	2	2	2	1	4	3	4	5	3	3	2	2	3	2	5	3	2	5	2	2	3	3	4	3	5	3	3	5	5	2	3	2	3
	26	1	2	0	0	0	0	7	60	3360	3	3	3	4	4	4	2	3	3	2	4	2	4	2	3	2	3	4	3	4	3	5	4	3	4	4	3	4	4	3	3	5	4	4	5	2	4	3	5
	19	1	2	0	0	0	0	7	60	3360	3	1	1	1	4	2	2	2	2	1	4	3	4	5	3	3	2	2	3	2	5	3	2	5	2	2	3	3	4	3	5	3	3	5	5	2	3	2	3
	26	1	2	0	0	0	0	7	60	3360	3	3	3	4	4	4	2	3	3	2	4	2	4	2	3	2	3	4	3	4	3	5	4	3	4	4	3	4	4	3	3	5	4	4	5	2	4	3	5
	20	1	2	0	0	0	0	7	60	3360	3	2	3	3	4	3	3	3	2	2	3	2	4	2	3	2	4	3	5	4	5	5	5	4	5	4	5	5	5	4	5	4	5	4	5	5	5	5	4
	20	1	2	0	0	0	0	7	60	3360	3	2	3	3	4	3	3	3	2	2	3	2	4	2	3	2	4	3	5	4	5	5	5	4	5	4	5	5	5	4	5	4	5	4	5	5	5	5	4
	18	1	2	0	0	0	0	7	60	3360	2	2	3	3	3	3	3	3	3	2	4	3	4	3	3	2	4	4	4	4	4	5	4	2	3	3	2	3	3	3	3	4	4	3	3	4	2	4	4
	19	1	2	0	0	0	0	7	60	3360	3	3	4	3	4	2	4	4	3	4	3	2	3	1	3	1	4	4	5	5	4	5	5	4	5	5	4	5	5	2	5	5	5	5	5	5	5	1	5
	20	1	2	0	0	0	0	7	60	3360	2	2	3	4	3	2	2	2	3	2	4	2	4	3	4	3	4	4	5	3	4	5	4	2	5	5	4	5	5	4	2	5	5	3	5	4	4	4	3
	18	1	2	0	0	0	0	7	60	3360	3	3	3	4	4	4	4	3	3	3	4	4	2	4	1	3	2	5	4	4	4	4	4	5	5	5	5	4	4	4	4	4	4	4	4	4	3	4	5
	18	1	2	0	0	0	0	7	60	3360	3	3	3	4	4	4	4	3	3	3	4	4	2	4	1	3	2	5	4	4	4	4	4	5	5	5	5	4	4	4	4	4	4	4	4	4	3	4	5
	18	1	2	0	0	0	0	7	60	3360	3	3	3	4	4	4	4	3	3	3	4	4	2	4	1	3	2	5	4	4	4	4	4	5	5	5	5	4	4	4	4	4	4	4	4	4	3	4	5
	21	1	2	0	0	0	0	7	60	3360	4	4	4	4	4	4	4	4	4	4	4	3	4	2	3	2	5	5	5	5	5	5	5	3	5	5	5	5	5	5	5	5	5	5	5	5	5	5	5
	21	1	2	0	0	0	0	7	60	3360	4	4	4	4	4	4	4	4	4	4	4	3	4	2	3	2	5	5	5	5	5	5	5	3	5	5	5	5	5	5	5	5	5	5	5	5	5	5	5
	19	1	2	0	0	0	0	7	60	3360	3	3	4	3	3	4	4	3	3	3	4	2	4	2	4	2	4	5	3	4	4	5	4	2	4	5	4	5	5	5	5	5	5	5	5	2	3	4	2
	18	1	2	0	0	0	0	7	60	3360	3	3	4	2	4	2	4	2	2	2	3	4	2	4	2	4	3	2	3	2	2	4	3	2	5	5	5	4	4	2	2	4	3	3	4	3	2	4	3
	18	1	2	0	0	0	0	7	60	3360	3	3	4	2	4	2	4	2	2	2	3	4	2	4	2	4	3	2	3	2	2	4	3	2	5	5	5	4	4	2	2	4	3	3	4	3	2	4	3
	20	1	2	3	0	0	0	4	105	3360	3	3	4	3	3	3	3	3	4	2	5	4	3	1	2	1	4	4	4	5	4	5	5	3	4	4	3	4	5	5	5	4	4	4	4	4	5	5	4
	20	1	2	0	0	0	0	7	60	3360	3	2	2	1	4	2	4	3	4	2	3	2	1	1	3	5	3	4	5	5	3	5	5	3	5	5	3	4	5	2	5	5	5	3	5	2	3	4	4
	21	1	2	0	0	0	0	7	60	3360	3	3	3	3	2	3	3	2	3	3	3	2	4	3	4	2	4	4	4	5	4	5	5	5	5	4	4	4	5	5	5	5	5	4	4	5	4	4	4
	21	1	2	0	0	0	0	7	60	3360	3	3	3	3	2	3	3	2	3	3	3	2	4	3	4	2	4	4	4	5	4	5	5	5	5	4	4	4	5	5	5	5	5	4	4	5	4	4	4
	21	1	2	0	0	0	0	7	60	3360	3	3	3	3	2	3	3	2	3	3	3	2	4	3	4	2	4	4	4	5	4	5	5	5	5	4	4	4	5	5	5	5	5	4	4	5	4	4	4
	21	1	2	0	0	0	0	7	60	3360	2	2	2	2	2	2	2	2	2	2	3	2	2	2	3	3	3	2	4	3	3	3	3	3	4	3	2	5	4	2	4	2	3	2	3	4	3	3	2
	21	1	2	0	0	0	0	7	60	3360	2	2	2	2	2	2	2	2	2	2	3	2	2	2	3	3	3	2	4	3	3	3	3	3	4	3	2	5	4	2	4	2	3	2	3	4	3	3	2
	18	1	2	0	0	0	0	7	60	3360	4	3	2	3	1	4	4	4	3	2	5	4	4	2	5	1	4	5	5	4	4	5	5	5	5	5	3	4	5	5	5	4	5	5	5	4	2	4	4
	18	1	2	0	0	0	0	7	60	3360	4	3	2	3	1	4	4	4	3	2	5	4	4	2	5	1	4	5	5	4	4	5	5	5	5	5	3	4	5	5	5	4	5	5	5	4	2	4	4
	18	1	2	0	0	0	0	7	60	3360	4	3	2	3	1	4	4	4	3	2	5	4	4	2	5	1	4	5	5	4	4	5	5	5	5	5	3	4	5	5	5	4	5	5	5	4	2	4	4
	20	1	1	2	0	0	0	7	60	3360	3	2	3	2	2	3	2	2	2	1	4	1	4	1	3	1	3	5	4	4	3	5	5	5	5	5	5	5	5	4	5	5	5	4	5	5	5	5	3
	20	1	1	2	0	0	0	7	60	3360	3	2	3	2	2	3	2	2	2	1	4	1	4	1	3	1	3	5	4	4	3	5	5	5	5	5	5	5	5	4	5	5	5	4	5	5	5	5	3
	18	1	1	1	0	0	60	7	60	3360	3	3	2	3	3	2	3	3	2	4	2	3	3	3	2	3	3	3	4	3	3	5	4	4	5	2	4	4	5	4	4	5	5	4	5	5	5	4	2
	18	1	1	1	0	0	60	7	60	3360	3	3	2	3	3	2	3	3	2	4	2	3	3	3	2	3	3	3	4	3	3	5	4	4	5	2	4	4	5	4	4	5	5	4	5	5	5	4	2
	19	1	1	1	0	0	30	7	60	3360	4	4	4	4	4	4	4	4	3	1	5	5	4	1	5	1	5	4	5	5	4	5	5	5	5	3	4	5	5	2	5	5	5	5	3	1	4	4	5
	19	1	1	1	0	0	30	7	60	3360	4	4	4	4	4	4	4	4	3	1	5	5	4	1	5	1	5	4	5	5	4	5	5	5	5	3	4	5	5	2	5	5	5	5	4.05146804835924	1	4	4	5
	19	1	1	0	0	0	0	7	60	3360	4	4	4	3	2	2	3	2	3	2	5	2	5	2	3	5	2	4	5	5	4	5	4	4	5	5	4	5	5	5	5	5	2	5	2	2	4	5	5
	20	1	1	0	0	0	0	7	60	3360	4	3	4	3	3	1	3	3	3	3	2	3	2	3	2	3	4	5	4	5	5	3	4	5	5	5	5	5	5	5	3	5	2	4	3	2	4	3	1
	20	1	1	0	0	0	0	7	60	3360	4	3	4	3	3	1	3	3	3	3	2	3	2	3	2	3	4	5	4	5	5	3	4	5	5	5	5	5	5	5	3	5	2	4	3	2	4	3	1
	20	1	1	0	0	0	0	7	60	3360	3	3	2	2	3	3	2	2	2	2	3	3	3	2	3	2	2	3	2	3	3	5	4	4	5	4	3	3	5	5	3	5	3	4	5	5	5	5	4
	19	1	1	0	0	0	0	7	60	3360	3	3	3	2	3	4	3	2	3	3	5	1	5	1	5	1	5	4	5	4	3	5	5	4	5	5	4	5	4	4	4	5	5	5	5	5	5	5	5
	19	1	1	0	0	0	0	7	60	3360	4	2	3	3	4	2	3	1	1	2	1	4	2	4	2	3	4	3	5	2	2	5	5	5	5	5	4	5	5	5	5	5	4	5	5	2	4	5	3
	19	1	1	0	0	0	0	7	60	3360	4	3	3	3	3	2	3	3	3	2	4	1	5	1	4	1	2	5	5	4	3	5	3	4	5	5	4	4	4	3	4	5	4	5	5	5	4	5	2
	19	1	1	0	0	0	0	7	60	3360	4	3	3	3	3	2	3	3	3	2	4	1	5	1	4	1	2	5	5	4	3	5	3	4	5	5	4	4	4	3	4	5	4	5	5	5	4	5	2
	19	1	1	0	0	0	0	7	60	3360	4	4	4	3	3	4	4	4	4	5	1	5	1	3	1	5	5	5	5	5	5	5	5	5	5	5	5	5	5	5	5	5	5	5	5	5	5	5	5
	17	1	1	0	0	0	0	7	60	3360	3	4	4	4	4	4	4	4	1	4	3	3	3	2	3	3	2	4	5	5	3	5	5	5	5	5	5	5	5	5	5	5	5	5	5	5	5	5	3
	20	1	1	0	0	0	0	7	60	3360	3	3	3	2	3	2	3	3	3	3	4	3	4	3	3	2	2	3	4	4	3	3	4	4	4	5	4	4	4	4	4	3	4	4	3	3	4	4	3
	19	1	1	0	0	0	0	7	60	3360	3	3	3	2	3	2	3	2	2	3	3	4	4	4	2	4	2	3	4	3	2	5	3	3	5	2	4	5	4	4	4	5	4	4	4	5	4	5	3
	19	1	1	0	0	0	0	7	60	3360	3	3	3	2	3	2	3	2	2	3	3	4	4	4	2	4	2	3	4	3	2	5	3	3	5	2	4	5	4	4	4	5	4	4	4	5	4	5	3
	23	1	1	0	0	0	0	7	60	3360	4	4	4	4	4	4	4	3	3	3	4	3	4	3	4	3	4	4	4	4	4	4	4	5	5	5	5	4	5	5	5	4	4	5	5	5	5	5	5
	23	1	1	0	0	0	0	7	60	3360	4	4	4	4	4	4	4	3	3	3	4	3	4	3	4	3	4	4	4	4	4	4	4	5	5	5	5	4	5	5	5	4	4	5	5	5	5	5	5
	19	1	1	1	0	2	60	3	120	3360	3	3	3	3	3	2	2	3	3	3	4	3	4	2	2	2	2	3	4	4	4	4	3	2	4	5	3	5	3	4	4	5	5	4	4	1	3	5	5
	19	1	1	0	0	1	120	3	120	3360	3	3	2	1	3	2	3	4	4	3	5	4	4	1	2	3	2	3	5	5	5	5	5	5	5	5	5	5	5	5	5	3	4	5	5	5	5	3	5
	19	1		0	0	7	0	7	60	3360	3	3	2	4	2	2	3	2	4	1	3	2	4	2	2	1	3	3	5	4	4	5	3	3	5	5	5	5	5	5	5	5	5	5	2	4	5	4	2
	19	1		0	0	7	0	7	60	3360	3	3	2	4	2	2	3	2	4	1	3	2	4	2	2	1	3	3	5	4	4	5	3	3	5	5	5	5	5	5	5	5	5	5	4.05146804835924	4	5	4	2
	19	1		0	0	2	60	6	60	3360	2	1	3	2.9358710562414267	3	3	2	2	1	1	3	4	2	4	2	2	4	2	2	4	2	5	4	4	5	3	2	4	5	2	4	5	5	5	5	4	5	5	5
	20	1		0	0	0	60	7	60	3360	2	2	2	2	3	3	3	2	2	2	3	3	3	3	3	2	4	2	4	4	2	4	4	4	5	5	2	4	4	4	4	5	5	4	2	4	4	4	2
	18	1		0	0	0	60	7	60	3360	3	3	3	3	2	2	2	2	2	2	4	4	4	4	4	4	4	4	4	4	4	4	5	5	5	3	3	3	4	5	4	5	3	4	2	3	3	4	5
	18	1		0	0	0	60	7	60	3360	3	3	3	3	2	2	2	2	2	2	4	4	4	4	4	4	4	4	4	4	4	4	5	5	5	4.100759144237405	3.755256807997242	3	4	5	4	5	4.251290877796902	4	2	3.665400552486188	3	4	5
	21	2	4	0	0	0	0	7	60	3360	4	4	4	4	4	4	4	4	4	4	4	2	4	2	4	2	5	3	5	5	4	5	5	5	5	5	5	5	5	5	5	5	5	5	5	5	5	5	4
	22	2	4	0	0	0	0	7	60	3360	2	2	3	3	3	2	3	1	2	1	3	4	3	2	3	2	2	3	4	4	4	4	3	5	4	5	4	3	4	5	5	4	4	4	5	5	3	4	4
	21	2	4	0	0	0	0	7	60	3360	3	3	4	4	4	3	3	3	2	4	4	3	4	2	3	2	4	4	5	5	5	5	5	5	5	5	5	5	5	5	5	5	5	5	5	5	5	5	4
	22	2	4	0	0	0	0	7	60	3360	4	4	4	4	4	4	3	3	4	3	4	1	4	1	3	2	4	5	5	4	4	5	5	5	5	5	5	4	4	5	5	5	5	5	5	5	4	4	5
	22	2	4	0	0	0	0	7	60	3360	4	3	2	2	4	2	4	2	3	3	5	2	4	2	5	2	3	5	3	4	3	5	5	5	5	5	4	5	3	5	5	3	4	4	5	3	5	5	3
	20	2	3	2	0	1	0	7	60	3360	3	4	3	4	3	3	4	3	4	4	5	2	5	2	4	1	4	3	5	5	4	5	5	4	5	4	4	4	5	5	5	5	4	4	4	4	4	4	4
	19	2	3	2	0	1	0	7	60	3360	4	2	2	2	4	3	3	2	2	2	3	3	3	2	2	3	3	2	5	3	3	5	3	3	4	2	4	5	5	5	5	5	5	3	5	5	5	5	5
	21	2	3	0	0	0	0	7	60	3360	3	3	3	4	3	2	3	4	4	3	4	2	3	2	3	2	4	4	4	5	4	5	5	4	4	4	3	5	5	4	5	5	4	4	5	5	5	4	3
	21	2	3	0	0	0	0	7	60	3360	2	2	2	3	3	1	2	2	3	3	2	3	1	4	1	2	2	4	4	3	3	5	2	3	5	3	4	3	2	5	4	5	5	5	5	5	4	3	3
	21	2	3	0	0	0	0	7	60	3360	4	3	3	4	4	3	4	4	4	3	4	1	3.4840261078667125	2	4	2	4	5	5	5	4	5	5	5	5	4	4	5	5	4	5	5	5	4	5	4	5	3.8676774638180564	4
	21	2	3	0	0	0	0	7	60	3360	3	2	4	4	4	4	4	3	4	3	3	3	4	3	3	2	5	4	3	3	4	5	5	4	5	5	5	5	5	4	5	5	5	4	4	3	5	4	3
	20	2	3	0	0	0	0	7	60	3360	3	3	2	3	3	2	3	2	2	2	4	3	2	2	3	2	2	4	4	4	4	4	4	4	4	4	2	4	5	4	4	4	4	4	4	1	4	4	4
	20	2	3	0	0	0	0	7	60	3360	4	4	4	4	4	3	4	3	3	2	4	2	4	2	4	2	4	2	4	3	3	2	3	2	4	2	2	2	3	4	4	4	4	4	5	4	4	4	3
	22	2	3	0	0	0	0	7	60	3360	2	1	3	2	3	2	2	2	1	2	4	3	3	2	3	2	2	5	5	5	4	5	5	4	4	3	2	5	5	4	5	3	5	3	5	2	2	5	5
	23	2	3	0	0	0	0	7	60	3360	2	1	2	1	2	2	2	2	2	2	2	3	2	3	3	3	2	2	2	1	5	2	2	2	2	3	3	3	3	2	3	3	3	2	3	3	2	1	2
	23	2	3	0	0	0	0	7	60	3360	2	1	2	1	2	2	2	2	2	2	2	3	2	3	3	3	2	2	2	1	5	2	2	2	2	3	3	3	3	2	3	3	3	2	3	3	2	1	2
	23	2	3	0	0	0	0	7	60	3360	2	1	2	1	2	2	2	2	2	2	2	3	2	3	3	3	2	2	2	1	5	2	2	2	2	3	3	3	3	2	3	3	3	2	3	3	2	1	2
	20	2	3	0	0	0	0	7	60	3360	3	3	4	3	3	3	4	4	3	4	3	2	3	4	4	1	4	3	2	4	3	4	4	5	4	3	5	4	5	5	5	5	5	5	5	3	5	5	5
	19	2	3	0	0	0	0	7	60	3360	2	2	1	4	3	2	2	2	2	2	1	3	3	2	3	3	2	2	4	4	2	2	3	2	4	4	2	2	3	5	3	5	5	3	2	5	3	2	2
	19	2	3	0	0	0	0	7	60	3360	2	2	1	4	3	2	2	2	2	2	1	3	3	2	3	3	2	2	4	4	2	2	3	2	4	4	2	2	3	5	3	5	5	3	2	5	3	2	2
	19	2	3	0	0	0	0	7	60	3360	2	2	1	4	3	2	2	2	2	2	1	3	3	2	3	3	2	2	4	4	2	2	3	2	4	4	2	2	3	5	3	5	5	3	2	5	3	2	2
	21	2	3	0	0	0	0	7	60	3360	2	2	3	3	3	3	3	3	3	3	4	2	2	2	4	3	4	3	5	5	4	5	5	5	5	5	5	5	5	5	5	5	5	5	5	1	4	4	4
	19	2	2	6	0	0	0	7	60	3360	2	2	3	2	3	2	2	2	2	3	3	3	3	4	2	3	2	1	4	4	2	4	4	4	4	4	2	4	5	2	4	4	4	4	4	5	4	4	2
	19	2	2	6	0	0	0	7	60	3360	2	2	3	2	3	2	2	2	2	3	3	3	3	4	2	3	2	1	4	4	2	4	4	4	4	4	2	4	5	2	4	4	4	4	4	5	4	4	2
	19	2	2	6	0	0	0	7	60	3360	2	2	3	2	3	2	2	2	2	3	3	3	3	4	2	3	2	1	4	4	2	4	4	4	4	4	2	4	5	2	4	4	4	4	4	5	4	4	2
	18	2	2	1	0	3	0	7	60	3360	2	2	3	3	3	2	3	2	3	3	4	3	3	4	4	2	4	4	2	2	3	3	4	4	4	4	3	3	4	4	4	3	4	4	4	3	3	3	4
	18	2	2	1	0	3	0	7	60	3360	2	2	3	3	3	2	3	2	3	3	4	3	3	4	4	2	4	4	2	2	3	3	4	4	4	4	3	3	4	4	4	3	4	4	4	3	3	3	4
	18	2	2	0	0	3	0	7	60	3360	4	3	2	4	4	4	4	4	2	3	4	1	4	1	4	1	4	4	4	4	4	5	5	4	5	5	5	5	5	4	5	5	5	5	5	4	5	2	3
	19	2	2	0	60	2	0	7	60	3360	3	1	2	4	2	3	1	3	4	2	3	5	2	4	2	3	4	1	5	2	3	1	4	5	2	3	2	5	1	1	2	3	4	3	4	2	4	5	2
	19	2	2	0	60	2	0	7	60	3360	3	1	2	4	2	3	1	3	4	2	3	5	2	4	2	3	4	1	5	2	3	1	4	5	2	3	2	5	1	1	2	3	4	3	4	2	4	5	2
	18	2	2	0	0	2	0	7	60	3360	3	2	2	2	2	2	2	2	2	2	1	2	3	2	4	3	1	2	2	2	4	3	2	5	3	3	1	1	3	3	3	1	2	2	3	3	3	2	4
	18	2	2	0	0	2	0	7	60	3360	3	2	2	2	2	2	2	2	2	2	1	2	3	2	4	3	1	2	2	2	4	3	2	5	3	3	1	1	3	3	3	1	2	2	3	3	3	2	4
	20	2	2	0	0	0	0	7	60	3360	2	1	2	1	2	2	1	1	1	2	1	5	2	5	1	4	5	1	2	1	1	2	1	5	3	1	5	5	5	1	5	4	4	2	5	4	2	4	1
	19	2	2	0	0	0	0	7	60	3360	2	3	1	3	3	3	3	4	3	3	4	2	4	2	3	2	3	4	5	4	2	5	3	3	3	4	3	5	4	3	5	5	4	4	5	1	3	4	2
	19	2	2	0	0	0	0	7	60	3360	2	2	2	3	3	3	3	2	3	3	3	4	3	3	3	3	4	2	5	4	3	5	3	5	5	5	5	5	5	5	5	5	5	5	5	5	5	5	5
	18	2	2	0	0	0	0	7	60	3360	4	4	4	2	2	3	4	4	4	4	1	3	4	3	3	4	3	2	2	3	2	5	3	2	5	2	3	5	5	3	5	5	5	5	5	5	5	5	2
	18	2	2	0	0	0	0	7	60	3360	4	4	4	2	2	3	4	4	4	4	1	3	4	3	3	4	3	2	2	3	2	5	3	2	5	2	3	5	5	3	5	5	5	5	5	5	5	5	2
	21	2	2	0	0	0	0	7	60	3360	3	3	4	4	4	3	3	3	4	3	4	2	3	3	2	2	3	3	4	3	3	4	4	3	4	3	4	4	3	4	3	5	5	4	3	4	4	3	3
	20	2	2	0	0	0	0	7	60	3360	2	2	2	2	3	3	2	2	2	1	3	3	3	3	3	3	4	4	4	4	4	5	4	4	4	4	4	3	5	4	4	4	4	4	4	4	4	4	4
	20	2	2	0	0	0	0	7	60	3360	3	2	3	2	3	3	2	2	2	3	3	2	4	3	2	2	4	2	3	4	2	5	3	2	3	4	2	3	2	3	5	4	4	3	4	2	3	4	2
	20	2	2	0	0	0	0	7	60	3360	1	2	3	2	3	2	2	1	2	3	1	4	1	4	1	4	3	3	3	3	3	3	3	3	3	3	3	3	3	3	3	3	3	3	3	3	3	3	3
	19	2	2	0	0	0	0	7	60	3360	3	3	4	3	4	2	2	3	4	2	2	2	2	3	3	3	2	3	4	3	3	5	3	3	4	2	5	4	4	3	2	5	3	3	4	3	2	3	2
	20	2	2	0	0	0	0	7	60	3360	1	2	3	2	3	2	2	1	2	3	1	4	1	4	1	4	3	3	3	3	3	3	3	3	3	3	3	3	3	3	3	3	3	3	3	3	3	3	3
	19	2	2	0	0	0	0	7	60	3360	3	3	4	3	4	2	2	3	4	2	2	2	2	3	3	3	2	3	4	3	3	5	3	3	4	2	5	4	4	3	2	5	3	3	4	3	2	3	2
	20	2	2	0	0	0	0	7	60	3360	3	3	1	3	4	2	4	4	2	2	5	2	1	1	5	1	3	4	4	5	5	5	4	5	4	3	5	3	3	3	4	4	3	3	2	2	2	5	4
	24	2	2	0	0	0	0	7	60	3360	2	3	2	3	3	3	3	3	3	3	2	3	3	4	4	1	4	5	4	5	4	5	5	4	5	5	4	4	4	4	5	4	4	2	4	5	4	5	5
	20	2	2	0	0	0	0	7	60	3360	3	3	1	3	4	2	4	4	2	2	5	2	1	1	5	1	3	4	4	5	5	5	4	5	4	3	5	3	3	3	4	4	3	3	2	2	2	5	4
	20	2	2	0	0	0	0	7	60	3360	3	3	3	4	4	2	3	4	4	2	4	1	3	2	4	2	3	4	4	5	4	5	5	3	5	5	2	4	4	2	5	4	3	2	5	4	5	4	3
	20	2	2	0	0	0	0	7	60	3360	3	3	3	4	4	2	3	3	3	2	3	4	3	4	2	3	3	3	4	3	3	5	5	3	4	3	3	5	5	4	4	4	4	4	5	5	4	5	2
	20	2	2	0	0	0	0	7	60	3360	4	4	4	4	4	3	4	4	4	4	5	2	5	2	5	1	4	5	4	4	4	5	5	4	5	4	5	5	5	5	5	5	5	5	4	4	4	5	5
	20	2	2	0	0	0	0	7	60	3360	4	4	4	3	3	4	3	3	2	2	5	1	5	1	5	1	4	2	4	5	5	5	5	4	4	3	2	4	5	5	4	5	5	5	1	3	5	4	2
	18	2	2	0	0	0	0	7	60	3360	3	2	3	1	2	2	3	3	2	3	4	4	4	5	3	4	4	4	5	4	2	5	4	4	5	5	4	5	5	4	4	5	5	4	5	4	4	5	2
	18	2	2	0	0	0	0	7	60	3360	2	2	2	1	1	1	1	2	1	3	1	4	1	5	1	5	1	2	2	1	2	1	1	2	3	3	2	3	2	2	1	2	2	2	1	2	2	1	1
	19	2	2	0	0	0	0	7	60	3360	4	4	4	2	2	4	2	3	3	3	3	3	4	4	4	5	4	5	5	4	4	5	5	5	5	5	5	5	5	5	4	5	4	5	5	4	5	4	5
	18	2	2	0	0	0	0	7	60	3360	2	2	2	1	1	1	1	2	1	3	1	4	1	5	1	5	1	2	2	1	2	1	1	2	3	3	2	3	2	2	1	2	2	2	1	2	2	1	1
	19	2	2	0	0	0	0	7	60	3360	4	4	4	2	2	4	2	3	3	3	3	3	4	4	4	5	4	5	5	4	4	5	5	5	5	5	5	5	5	5	4	5	4	5	5	4	5	4	5
	19	2	2	0	0	0	0	7	60	3360	3	2	3	4	4	2	2	3	2	3	4	1	5	2	4	2	2	4	2	4	4	5	5	3	3	5	2	3	2	3	2	3	2	2	4	2	4	3	4
	27	2	2	0	0	0	0	7	60	3360	4	4	4	4	4	4	4	4	4	4	5	1	5	1	5	1	5	5	5	5	5	5	5	5	5	5	5	5	5	5	5	5	5	5	5	5	5	5	5
	19	2	2	0	0	0	0	7	60	3360	3	2	3	4	4	2	2	3	2	3	4	1	5	2	4	2	2	4	2	4	4	5	5	3	3	5	2	3	2	3	2	3	2	2	4	2	4	3	4
	20	2	2	0	0	0	0	7	60	3360	2	2	4	4	3	3	2	3	2	2	3	3	3	4	4	4	4	3	5	4	4	4	2	4	5	2	5	4	3	3	4	4	5	4	1	2	1	2	4
	20	2	2	0	0	0	0	7	60	3360	2	2	4	4	3	3	2	3	2	2	3	3	3	4	4	4	4	3	5	4	4	4	2	4	5	2	5	4	3	3	4	4	5	4	1	2	1	2	4
	22	2	2	0	0	0	0	7	60	3360	4	4	3	4	4	3	4	4	4	4	5	1	5	5	4	2	5	5	5	5	5	5	5	4	5	5	3	5	5	4	5	5	4	5	5	4	2	5	4
	22	2	2	0	0	0	0	7	60	3360	4	4	3	4	4	3	4	4	4	4	5	1	5	5	4	2	5	5	5	5	5	5	5	4	5	5	3	5	5	4	5	5	4	5	5	4	2	5	4
	18	2	2	0	0	0	0	7	60	3360	3	2	3	2	3	2	3	3	3	3	3	4	3	4	2	4	4	3	4	4	4	5	4	4	4	3	3	4	4	5	4	4	4	4	3	2	3	2	4
	18	2	2	0	0	0	0	7	60	3360	3	3	2	3	3	3	3	3	3	3	5	2	5	2	5	2	2	2	3	4	4	5	4	4	4	4	4	4	4	4	4	4	4	4	4	4	4	4	4
	18	2	2	0	0	0	0	7	60	3360	3	3	2	3	3	3	3	3	3	3	5	2	5	2	5	2	2	2	3	4	4	5	4	4	4	4	4	4	4	4	4	4	4	4	4	4	4	4	4
	19	2	2	0	0	0	0	7	60	3360	3	3	4	2	4	3	4	2	4	4	3	3	4	3	3	2	4	5	3	4	3	5	2	3	4	4	2	5	5	5	4	5	5	5	4	3	4	4	3
	19	2	1	1	0	3	0	7	60	3360	3	3	2	2	2	2	3	2	2	2	3	3	2	3	3	3	2	4	5	3	2	5	3	4	4	4	2	5	3	2	5	4	4	3	5	4	3	5	4
	19	2	1	0	0	3	0	7	60	3360	3	3	3	3	4	4	4	3	3	4	3	2	4	2	3	1	3	4	5	4	3	5	5	5	4	4	3	3	4	5	5	5	4	4	5	5	4	4	4
	19	2	1	2	0	0	0	7	60	3360	3	2	3	3	3	2	2	3	3	2	3	3	3	3	3	2	4	4	5	4	3	5	4	4	5	5	4	4	5	4	5	5	4	4	4	5	4	5	4
	18	2	1	0	0	1	0	7	60	3360	3	3	2	3	3	3	3	3	4	3	4	3	3	2	3	2	4	4	5	5	2	5	5	4	5	4	4	5	5	4	5	5	5	4	5	5	5	5	4
	18	2	1	0	0	1	0	7	60	3360	3	3	2	3	3	3	3	3	4	3	4	3	3	2	3	2	4	4	5	5	2	5	5	4	5	4	4	5	5	4	5	5	5	4	5	5	5	5	4
	19	2	1	1	0	0	120	7	60	3360	2	2	3	3	4	2	3	1	2	2	3	4	3	3	2	3	2	2	5	4	4	4	4	5	5	4	4	4	5	5	5	5	5	3	4	2	4	4	3
	18	2	1	0	0	0	0	7	60	3360	3	2	2	2	2	3	3	2	2	2	3	5	2	4	2	4	2	2	3	2	2	4	3	2	3	4	2	5	4	3	3	3	3	2	3	2	3	4	5
	18	2	1	0	0	0	0	7	60	3360	3	2	2	2	2	3	3	2	2	2	3	5	2	4	2	4	2	2	3	2	2	4	3	2	3	4	2	5	4	3	3	3	3	2	3	2	3	4	5
	20	2	1	0	0	0	0	7	60	3360	1	1	1	1	1	2	1	2	1	1	5	2	5	2	5	2	4	4	4	4	4	5	4	4	4	5	5	5	5	5	5	5	4	4	4	4	5	5	5
	19	2	1	0	0	0	0	7	60	3360	3	3	4	3	3	2	3	4	3	3	4	1	4	1	3	2	5	4	4	4	5	4	5	4	4	5	4	4	4	5	5	5	4	4	4	4	4	4	5
	20	2	1	0	0	0	60	7	60	3360	2	1	2	2	3	3	3	2	2	2	3	3	3	2	4	3	3	2	2	3	2	4	4	4	4	3	2	5	5	3	2	3	4	3	2	3	3	3	4
	22	2	1	0	0	0	0	7	60	3360	3	3	4	3	4	3	4	2	3	3	5	2	5	1	2	1	4	4	3	4	4	5	5	4	5	3	3	5	5	5	5	5	5	5	5	4	3	5	4
	20	2	1	0	0	0	0	7	60	3360	2	2	2	2	1	3	3	2	2	1	2	3	2	3	2	2	2	3	2	2	2	5	2	4	3	3	2	4	5	4	2	3	3	4	5	5	5	4	4
	19	2	1	0	0	0	0	7	60	3360	2	2	2	2	3	2	2	2	2	3	3	3	3	3	2	4	4	2	4	4	2	4	3	2	5	4	2	3	4	4	3	4	4	2	4	5	2	3	3
	19	2	1	0	0	0	0	7	60	3360	2	2	2	2	3	2	2	2	2	3	3	3	3	3	2	4	4	2	4	4	2	4	3	2	5	4	2	3	4	4	3	4	4	2	4	5	2	3	3
	19	2	1	0	0	0	0	7	60	3360	3	2	2	2	3	2	2	3	2	3	3	3	3	3	3	4	2	2	2	2	2	5	2	2	2	2	2	3	3	2	3	3	3	3	3	3	2	3	2
		2	1	0	0	0	0	7	60	3360	3	3	3	3	3	1	3	3	3	2	3	2	4	2	1	2	2	2	4	3	2	4	4	2	2	5	3	3	3	4	3	3	2	2	2	2	2	3	2
		2	1	0	0	0	0	7	60	3360	3	3	3	3	3	1	3	3	3	2	3	2	4	2	1	2	2	2	4	3	2	4	4	2	2	5	3	3	3	4	4.134137931034482	3	2	2	2	2	2	3	2
	19	2	1	0	0	0	0	7	60	3360	2	2	4	4	4	4	2	2	2	2	5	3	4	3	3	1	4	2	5	3	4	3	4	4	5	5	4	3	5	5	5	5	5	3	5	5	4	4	4
	19	2	1	0	0	0	0	7	60	3360	2	3	3	4	3	3	3	2	3	2	3	4	3	3	2	3	4	2	4	4	4	5	4	4	5	5	4	4	4	3	5	5	5	5	5	5	4	5	5
	18	2	1	0	0	0	0	7	60	3360	3	3	1	2	3	3	2	3	2	2	3	3	3	3	2	3	2	3	4	3	3	4	4	2	4	5	2	4	5	2	4	3	4	3	4	3	5	4	2
	18	2	1	0	0	0	0	7	60	3360	2	1	2	2	3	3	3	4	2	3	2	3	2	2	1	4	3	4	5	3	4	5	4	4	5	3	5	4	5	4	4	5	3	3	4	3	4	4	4
	19	2	1	0	0	0	0	7	60	3360	3	2	2	2	2	2	2	2	2	2	3	3	3	2	2	2	2	2	3	3	3	3	3	3	3	3	3	3	3	3	3	3	3	3	3	3	3	3	3
	19	2	1	0	0	0	0	7	60	3360	2	2	4	3	4	4	3	3	3	3	2	4	2	5	1	5	4	4	5	5	5	5	5	5	5	5	5	5	5	5	5	5	5	5	5	4	4	5	4
	20	2	1	0	0	0	0	7	60	3360	4	4	3	3	3	2	2	2	3	2	3	3	3	3	3	3	4	3	3	4	3	5	5	3	3	3	3	4	4	3	4	4	4	4	4	2	3	3	3
	19	2	1	0	0	0	0	7	60	3360	4	4	4	3	4	3	3	3	3	3	5	1	5	5	4	5	4	3	5	5	5	5	5	3	5	5	4	4	5	3	5	5	5	4	5	5	5	5	5
	19	2	1	0	0	0	0	7	60	3360	2	2	3	3	4	3	2	4	3	4	4	2	4	2	5	2	3	2	2	4	5	5	4	2	5	5	2	5	4	2	5	5	5	2	5	3	5	5	5
	19	2	1	0	0	0	0	7	60	3360	3	2	2	3	3	3	3	3	3	2	4	3	3	2	3	2	3	4	4	4	4	4	4	4	4	4	4	3	4	4	4	4	3	4	4	3	4	3	3
	21	1	3	4	120	1	30	7	30	3384	4	3	2	4	4	3	4	4	3	3	3	1	4	1	4	2	4	4	5	5	4	5	5	5	5	5	3	5	5	5	5	5	5	5	5	3	5	5	5
	20	1	1	2	40	3	60	5	60	3384	2	2	3	3	4	1	4	3	2	2	3	3	4	4	3	3	4	4	5	4	3	5	4	3	5	5	4	3	5	3	3	5	5	5	5	5	5	5	3
	21	2	2	1	10	0	0	7	60	3393	4	4	4	4	4	2	4	4	4	4	5	2	5	3	3	2	4	4	3	5	4	4	3	4	5	5	4	5	5	5	5	5	5	5	4	4	3	2	5
	24	1	4	5	90	4	60	4	30	3405	3	3	2	3	2	1	2	3	3	2	4	2	4	2	4	1	4	2	3	4	2	5	5	5	5	5	5	5	4	3	5	5	4	3	5	4	4	4	4
	20	1	3	3	90	3	0	7	45	3411	3	3	3	3	4	4	3	4	4	4	4	2	4	2	4	1	5	5	4	5	4	3	5	5	5	5	4	4	5	4	5	5	5	4	3	2	5	3	5
	18	1	1	3	120	2	240	2	20	3428	1	1	1	2	3	3	2	1	1	1	5	5	5	4	4	5	5	5	5	5	5	5	5	4	4	5	5	5	4	4	5	5	5	5	5	5	5	5	5
	23	2	3	3	120	0	0	7	40	3428	2	3	2	3	3	3	2	3	2	3	4	2	4	2	3	3	4	4	4	4	3	4	4	3	4	4	2	4	4	4	4	3	4	4	4	4	4	4	3
	19	1	2	2	120	2	120	7	30	3432	4	4	4	4	4	4	4	4	4	4	5	1	5	1	5	1	5	5	5	5	5	5	5	5	5	5	5	5	5	5	5	5	5	5	5	5	5	5	5
	19	2	3	1	60	3	30	6	60	3438	4	3	2	4	2	3	2	4	4	3	4	3	4	3	2	3	4	5	5	5	4	5	5	4	5	5	3	5	5	5	5	5	5	5	5	5	5	5	4
	20	1	3	3	10	0	0	7	60	3459	3	2	3	3	2	1	3	3	2	2	3	3	2	3	3	2	3	4	3	3	2	4	3	4	3	2	4	3	4	5	3	4	4	4	3	4	3	4	5
	20	1	3	3	10	0	0	7	60	3459	3	2	3	3	2	1	3	3	2	2	3	3	2	3	3	2	3	4	3	3	2	4	3	4	3	2	4	3	4	5	3	4	4	4	3	4	3	4	5
	18	1	2	1	30	0	0	7	60	3459	2	2	4	3	2	1	3	3	3	4	5	4	3	4	2	5	2	3	5	5	5	5	5	4	4	3	3	4	5	5	3	3	3	4	3	5	5	4	4
	22	2	2	6	90	0	60	7	30	3462	4	4	4	3	3	3	3	4	4	3	4	2	2	1	2	2	4	5	5	5	4	4	4	2	5	5	5	5	5	4	4	5	5	5	4	4	4	4	3
	21	1	4	4	45	2	60	5	60	3474	2	3	3	2	3	1	1	3	3	2	2	2	1	3	2	4	3	4	4	3	2	4	2	2	5	5	1	5	5	3	1	5	5	4	2	5	2	5	1
	19	2	2	0	0	1	30	7	60	3480	4	4	3	3	4	4	4	4	3	3	4	3	3	3	4	3	3	4	5	4	4	5	5	4	4	5	4	5	4	4	5	4	5	5	5	4	4	5	5
	19	2	2	0	0	1	30	7	60	3480	4	4	3	3	4	4	4	4	3	3	4	3	3	3	4	3	3	4	5	4	4	5	5	4	4	5	4	5	4	4	5	4	5	5	5	4	4	5	5
	19	2	2	0	0	1	30	7	60	3480	4	4	3	3	4	4	4	4	3	3	4	3	3	3	4	3	3	4	5	4	4	5	5	4	4	5	4	5	4	4	5	4	5	5	5	4	4	5	5
	19	2	1	0	0	1	30	7	60	3480	3	2	2	2	3	2	2	2	2	3	3	3	2	4	3	3	3	4	4	3	3	4	3	3	4	3	3	4	3	3	3	5	3	3	3	4	4	3	3
	19	2	1	0	0	1	30	7	60	3480	3	2	2	2	3	2	2	2	2	3	3	3	2	4	3	3	3	4	4	3	3	4	3	3	4	3	3	4	3	3	3	5	3	3	3	4	4	3	3
	19	2	2	0	0	1	40	7	60	3520	4	4	3	3	4	4	3	4	4	4	4	3	3	3	4	3	3	4	5	5	4	5	5	4	5	5	4	5	4	5	5	5	5	5	5	4	4	4	5
	19	2	2	0	0	1	40	7	60	3520	4	4	3	3	4	4	3	4	4	4	4	3	3	3	4	3	3	4	5	5	4	5	5	4	5	5	4	5	4	5	5	5	5	5	5	4	4	4	5
	19	2	2	0	0	1	40	7	60	3520	4	4	3	3	4	4	3	4	4	4	4	3	3	3	4	3	3	4	5	5	4	5	5	4	5	5	4	5	4	5	5	5	5	5	5	4	4	4	5
	21	2	3	5	90	3	30	7	30	3525	3	3	4	2	3	1	3	4	2	2	5	2	4	2	4	1	3	4	2	5	3	5	4	4	5	5	3	4	4	4	5	5	3	4	5	5	5	5	3
	21	2	3	5	90	3	30	7	30	3525	3	3	4	2	3	1	3	4	2	2	5	2	4	2	4	1	3	4	2	5	3	5	4	4	5	5	3	4	4	4	5	5	3	4	5	5	5	5	3
	24	1	4	1	20	1	30	7	60	3546	4	3	3	4	4	2	3	3	3	3	5	2	5	1	3	2	4	3	4	5	4	4	5	5	5	5	5	4	4	4	4	4	4	4	3	4	4	3	4
	21	1	4	1	180	3	60	7	40	3554	3	3	4	4	4	3	3	2	3	2	4	2	3	3	2	3	3	4	3	4	3	5	5	4	4	4	4	5	5	5	5	5	3	4	4	5	5	4	5
	23	1	4	1	60	0	0	7	60	3558	2	2	3	4	4	3	2	2	2	1	2	3	2	4	2	3	4	3	5	3	2	4	4	4	3	5	4	3	4	4	5	5	5	5	3	3	5	5	2
	19	1	2	1	60	0	0	7	60	3558	2	2	1	2	3	3	2	3	3	2	4	1	4	2	4	1	4	3	4	4	3	4	4	4	4	4	5	4	4	4	5	5	5	4	4	5	4	3	3
	20	1	2	1	60	2	45	5	75	3558	3	3	2	1	3	4	4	3	3	1	4	3	5	2	2	1	2	4	2	4	1	5	4	3	5	1	1	5	4	2	2	4	4	4	5	5	4	5	3
	28	2	4	1	60	0	0	7	60	3558	3	2	2	1	2	3	2	2	2	2	4	2	3	2	3	2	3	3	4	3	3	5	3	3	4	5	3	4	4	3	4	4	4	3	4	3	3	4	3
	20	2	2	1	60	0	0	7	60	3558	3	3	2	3	3	3	3	3	3	3	3	3	4	2	3	3	4	4	4	4	3	4	3	4	4	3	4	3	3	4	4	4	4	3	4	4	4	3	3
	20	2	2	1	60	0	0	7	60	3558	3	3	2	3	3	3	3	3	3	3	3	3	4	2	3	3	4	4	4	4	3	4	3	4	4	3	4	3	3	4	4	4	4	3	4	4	4	3	3
	20	2	2	1	60	0	0	7	60	3558	3	3	2	3	3	3	3	3	3	3	3	3	4	2	3	3	4	4	4	4	3	4	3	4	4	3	4	3	3	4	4	4	4	3	4	4	4	3	3
	18	2	2	1	60	0	0	7	60	3558	4	4	3	3	4	3	3	2	3	3	4	4	5	3	4	2	4	4	3	4	5	5	5	3	5	5	4	4	4	5	5	5	5	5	5	5	4	4	4
	18	2	2	1	60	0	0	7	60	3558	4	4	3	3	4	3	3	2	3	3	4	4	5	3	4	2	4	4	3	4	5	5	5	3	5	5	4	4	4	5	5	5	5	5	5	5	4	4	4
	22	2	1	1	60	1	120	3	120	3558	3	3	2	3	4	3	2	4	3	4	4	3	4	3	2	3	5	5	5	5	4	5	5	5	5	3	4	4	5	5	5	5	5	4	4	5	4	5	5
	19	2	2	3	15	1	15	7	60	3568.5	3	2	3	2	1	2	2	1	2	2	1	4	1	4	1	5	3	4	4	4	2	5	3	1	3	3	4	5	5	5	5	5	5	3	4	4	3	4	2
	30	1	2	2	45	2	60	7	50	3577	4	4	1	3	4	4	4	4	4	3	5	1	5	2	4	1	4	3	5	5	4	5	5	5	5	5	5	4	5	5	5	5	5	5	5	4	5	4	4
	30	1	2	2	45	2	60	7	50	3577	4	4	1	3	4	4	4	4	4	3	5	1	5	2	4	1	4	3	5	5	4	5	5	5	5	5	5	4	5	5	5	5	5	5	5	4	5	4	4
	19	1	2	3	120	0	0	5	60	3588	3	2	3	4	4	3	3	3	3	4	2	3	4	4	2	4	4	2	2	4	4	5	5	2	5	4	2	2	4	2	4	5	5	3	5	4	5	5	5
	19	1	1	2	120	0	0	7	50	3592	2	2	4	3	4	2	2	3	1	3	3	4	2	4	1	4	1	2	4	2	3	5	4	2	3	4	2	3	3	2	5	4	3	2	3	3	3	3	2
	18	1	1	2	60	2	120	7	40	3596	3	2	4	2	4	2	3	2	2	2	2	5	2	5	2	5	4	2	5	2	2	5	3	3	5	5	3	5	5	5	5	5	5	3	4	4	2	3	2
	18	1	1	2	60	2	120	7	40	3596	3	2	4	2	4	2	3	2	2	2	2	5	2	5	2	5	4	2	5	2	2	5	3	3	5	5	3	5	5	5	5	5	5	3	4	4	2	3	2
	20	1	3	0	0	0	0	5	90	3600	2	2	2	2	2	2	2	2	2	2	4	2	4	2	3	3	2	2	4	3.939028591112642	4	5	5	4	4	4	4	4	4	4	4	4	4	4	4	4	4	4	4
	20	1	3	0	0	0	0	5	90	3600	2	2	2	2	2	2	2	2	2	2	4	2	4	2	3	3	2	2	4	3.939028591112642	4	5	5	4	4	4	4	4	4	4	4	4	4	4	4	4	4	4	4
	19	1	2	0	0	1	60	7	60	3600	2	3	2	4	4	1	2	2	3	2	4	2	3	3	2	2	4	4	4	4	3	4	3	4	4	4	3	4	4	4	4	4	4	4	4	4	4	4	4
	18	1	2	2	0	0	0	5	90	3600	3	2	3	2	3	4	3	4	2	3	5	5	5	5	4	4	5	4	4	3	5	5	4	4	5	3	5	4	5	5	5	5	4	4	5	5	3	3	3
	18	1	1	0	0	1	60	7	60	3600	3	3	2	2	4	3	2	2	3	3	4	4	4	2	4	2	3	4	5	3	2	5	3	3	4	4	4	5	5	4	5	5	4	4	5	1	4	4	2
	17	2	2	2	0	1	60	7	60	3600	3	3	2	2	3	2	3	2	2	2	3	3	3	4	4	3	3	3	3	3	3	5	4	4	5	5	5	4	5	5	4	5	4	4	5	5	4	4	3
	17	2	2	2	0	1	60	7	60	3600	3	3	2	2	3	2	3	2	2	2	3	3	3	4	4	3	3	3	3	3	3	5	4	4	5	5	5	4	5	5	4	5	4	4	5	5	4	4	3
	19	2	2	0	0	2	30	7	60	3600	2	2	4	4	4	3	3	2	3	4	3	2	4	2	4	1	2	2	5	5	5	5	5	3	5	5	2	5	4	4	5	5	5	4	5	2	3	4	5
	19	2	2	0	0	2	240	7	30	3600	4	2	3	3	3	3	3	2	3	3	4	5	3	3	4	2	3	4	5	4	4	3	3	4	4	5	4	3	5	5	5	5	5	5	5	4	5	4	4
	18	2	2	0	0	2	30	7	60	3600	2	2	3	4	4	3	3	3	3	3	3	2	4	3	4	2	3	4	5	5	4	5	5	4	5	4	2	5	5	1	5	5	5	2	4	5	5	5	5
	18	2	2	0	0	2	30	7	60	3600	2	2	3	4	4	3	3	3	3	3	3	2	4	3	4	2	3	4	5	5	4	5	5	4	5	4	2	5	5	1	5	5	5	2	4	5	5	5	5
	19	2	2	0	0	1	60	7	60	3600	4	2	4	3	4	4	3	4	1	3	5	1	5	1	5	1	5	3	4	5	5	4	4	2	5	5	2	5	3	3	5	5	5	5	3	1	4	3	5
	19	2	2	0	0	1	60	7	60	3600	3	1	2	4	3	1	2	2	1	4	3	3	3	3	3	2	4	3	4	4	3	4	4	3	4	4	3	4	5	3	4	4	4	3	4	4	4	5	3
	19	2	2	0	0	1	60	7	60	3600	3	1	2	4	3	1	2	2	1	4	3	3	3	3	3	2	4	3	4	4	3	4	4	3	4	4	3	4	5	3	4	4	4	3	4	4	4	5	3
		2	1	0	0	5	180	7	0	3600	2	1	2	2	3	2	2	3	3	3	2	3	2	2	2	2	4	3	2	3	2	3	4	4	4	4	4	4	3	3	3	4	4	4	4	3	4	4	4
	18	2	1	0	0	1	60	7	60	3600	3	3	3	4	4	3	4	3	3	3	4	2	4	2	3	2	4	4	3	4	4	3	4	4	4	4	4	3	3	4	4	5	4	4	4	3	3	3	3
	20	2	1	0	0	0	0	5	90	3600	3	2	3	3	4	3	3	2	3	2	4	4	3	2	4	2	3	4	4	4	2	3	4	3	4	3	3	4	5	5	2	5	5	4	5	4	4	2	3
	20	2	1	0	0	0	0	5	90	3600	3	2	3	3	4	3	3	2	3	2	4	4	3	2	4	2	3	4	4	4	2	3	4	3	4	3	3	4	5	5	2	5	5	4	5	4	4	2	3
	19	2	2	1	75	3	0	7	60	3607.5	4	3	2	3	4	3	4	4	3	3	4	3	4	2	3	3	4	4	5	5	5	5	5	5	5	5	5	5	5	5	5	5	5	5	5	4	5	5	4
	23	1	5	1	30	1	40	7	60	3619	2	2	2	2	2	2	3	3	3	3	2	4	3	3	1	3	4	4	4	4	4	4	4	4	5	4	3	4	4	4	4	4	5	5	4	2	4	3	3
	22	1	4	3	60	4	120	7	20	3634	3	2	1	2	2	3	4	3	2	1	3	4	3	4	1	3	2	3	5	5	4	3	4.081774081774082	5	4	4	4	5	3	4	4	5	5	4	3	5	3	2	3
	19	1	1	3	90	3	90	7	30	3651	4	4	3	3	4	3	3	3	3	2	2	4	3	5	1	4	2	3	5	5	4	5	5	3	5	5	4	5	5	3.9703550499827647	2	5	5	3	3	5	5	4	3
	19	2	1	1	90	0	0	7	60	3657	2	2	3	3	3	2	2	3	3	3	3	3	3	3	4	4	4	3	5	4	3	4	4	5	4.27492238703001	4	5	5	5	4	2	4	4	4	4	5	5	5	4
	20	1	2	4	60	1	120	5	60	3672	3	2	1	3	2	1	2	3	1	4	1	2	1	3	2	4	5	3	2	3	4	1	2	4	3	1	5	2	3	4	1	2	4	5	5	5	4	4	4
	19	1	2	2	120	0	0	3	120	3672	3	2	3	3	2	3	2	2	2	3	4	2	3	2	4	3	4	4	4	3	4	4	3	3	4	4	3	3	3	3	4	4	2	3	2	4	2	3	3
	18	2	1	4	60	4	60	2	120	3672	2	2	3	3	3	2	2	3	2	2	2	3	2	4	2	4	2	4	4	3	2	4	4	3	3	2	2	2	5	4	3	3	5	5	4	3	3	3	2
	22	1	3	4	90	3	30	6	45	3708	4	4	4	4	4	4	4	4	4	4	5	2	5	4	4	1	2	5	5	5	3	4	4	4	5	5	5	5	3	5	5	5	5	5	5	1	3	1	5
	23	1	5	3	60	3	60	5	60	3714	3	3	3	4	3	2	3	4	4	4	4	2	4	3	4	2	4	4	4	4	4	4	4	2	4	4	4	5	4	3	5	4	4	4	4	5	5	4	4
	19	1	1	3	60	1	60	3	120	3714	3	3	2	4	3	2	3	3	3	2	5	4	4	2	3	2	2	1	3	2	3	5	5	2	3	3	2	2	3	2	3	3	3	3	3	3	3	3	4
	19	1	3	0	0	3	30	7	60	3720	4	3	3	2	3	2	3	3	3	4	4	3	5	4	4	1	4	5	5	5	3	5	5	5	5	5	5	5	5	5	5	5	5	5	5	5	5	5	5
	18	1	2	2	0	1	90	7	60	3720	3	3	3	4	4	3	3	4	3	3	4	3	1	2	2	2	5	4	5	5	4	4	5	5	4	5	4	4	4	5	5	5	5	4	4	5	4	5	4
	18	1	2	2	0	1	90	7	60	3720	3	3	3	4	4	3	3	4	3	3	4	3	1	2	2	2	5	4	5	5	4	4	5	5	4	5	4	4	4	5	5	5	5	4	4	5	4	5	4
	18	1	2	2	0	1	90	7	60	3720	3	3	3	4	4	3	3	4	3	3	4	3	1	2	2	2	5	4	5	5	4	4	5	5	4	5	4	4	4	5	5	5	5	4	4	5	4	5	4
	20	2	3	0	0	1	90	7	60	3720	2	3	2	3	2	2	3	2	3	3	4	4	3	3	3	3	2	4	4	4	3	5	4	3	4	3	2	2	5	4	3	5	3	4	4	2	3	4	4
	23	1	4	4	120	3	60	3	60	3744	2	2	3	3	3	2	3	2	3	2	4	4	4	4	3	4	5	5	5	5	5	5	5	5	5	4	5	5	5	5	5	5	5	5	5	5	4	4	4
	20	1	3	5	60	2	30	7	45	3750	3	2	3	3	3	3	2	2	2	2	3	3	3	3	3	2	4	3	5	4	5	4	4	2	5	4	2	3	3	2	3	3	5	4	3	2	3	3	3
	23	1	4	1	120	0	0	7	60	3756	4	3	3	2	2	2	3	2	3	2	4	2	5	1	2	1	2	5	3	4	2	5	5	3	5	5	5	5	5	5	5	4	4	4	4	4	2	4	5
	20	1	2	2	60	0	0	7	60	3756	3	3	3	4	4	3	2	4	4	2	2	3	3	4	2	3	4	4	5	5	3	3	4	3	3	3	2	5	4	2	3	3	4	4	4	3	3	3	4
	21	1	2	2	60	0	0	7	60	3756	2	3	3	3	4	4	3	2	2	2	3	4	3	3	3	3	5	4	4	4	3	5	5	2	5	5	2	5	2	2	5	5	5	4	5	5	5	5	1
	22	1	2	2	60	0	60	7	60	3756	3	2	3	4	3	3	3	2	1	3	5	2	5	2	3	1	4	4	4	4	4	5	5	4	4	3	3	4	4	4	4	4	4	4	4	4	3	2	4
	21	1	2	2	60	0	0	7	60	3756	3	3	3	3	4	4	3	4	3	3	3	3	4	3	1	3	4	4	5	4	4	5	5	5	5	5	5	4	4	4	4	5	4	4	4	4	3	3	3
	21	1	2	2	60	0	0	7	60	3756	3	3	3	3	4	4	3	4	3	3	3	3	4	3	1	3	4	4	5	4	4	5	5	5	5	5	5	4	4	4	4	5	4	4	4	4	3	3	3
	21	1	2	2	60	0	0	7	60	3756	3	3	3	3	4	4	3	4	3	3	3	3	4	3	1	3	4	4	5	4	4	5	5	5	5	5	5	4	4	4	4	5	4	4	4	4	3	3	3
	21	1	2	1	120	0	0	7	60	3756	2	4	4	3	3	4	3	4	4	4	2	4	2	4	3	3	4	3	2	3	5	5	5	5	5	5	5	5	5	5	5	5	5	5	5	2	5	4	2
	20	1	2	1	120	0	0	7	60	3756	2	2	1	3	2	3	2	2	2	2	3	3	3	3	3	3	2	2	3	3	3	5	3	4	5	2	3	5	5	5	5	3	4	5	3	5	3	5	3
	20	1	1	1	120	0	120	7	60	3756	3	3	4	3	4	4	4	4	4	4	5	1	5	2	4	3	5	5	5	5	5	5	5	5	5	5	5	5	5	5	5	5	5	5	5	5	5	5	5
	20	1	1	1	120	0	120	7	60	3756	3	3	4	3	4	4	4	4	4	4	5	1	5	2	4	3	5	5	5	5	5	5	5	5	5	5	5	5	5	5	5	5	5	5	5	5	5	5	5
		1		1	120	0	0	7	60	3756	2	3	1	1	3	3	3	4	2	4	3	4	2	3	1	3	4	3	3	4	3	5	4	2	2	5	3	3	2	2	5	4	3	3	1	1	5	3	3
	18	2	2	2	60	0	0	7	60	3756	2	2	3	2	3	2	2	3	2	2	3	3	4	3	2	3	2	2	4	4	2	4	4	2	4	4	2	4	4	4	2	5	4	4	4	2	4	4	2
	18	2	2	2	60	0	0	7	60	3756	2	2	3	2	3	2	2	3	2	2	3	3	4	3	2	3	2	2	4	4	2	4	4	2	4	4	2	4	4	4	2	5	4	4	4	2	4	4	2
	18	2	2	2	60	0	0	7	60	3756	2	2	3	2	3	2	2	3	2	2	3	3	4	3	2	3	2	2	4	4	2	4	4	2	4	4	2	4	4	4	2	5	4	4	4	2	4	4	2
	20	2	2	1	120	0	0	7	60	3756	3	2	3	2	3	1	2	2	2	2.8268175582990396	4	3	3	3	2	4	3	3	4	3	2	5	4	4	3	5	5	3	4	3	5	4	3	4	5	5	3	3	3
	20	2	2	1	120	0	0	7	60	3756	3	2	3	2	3	1	2	2	2	2.8268175582990396	4	3	3	3	2	4	3	3	4	3	2	5	4	4	3	5	5	3	4	3	5	4	3	4	5	5	3	3	3
	20	2	1	2	60	0	60	7	60	3756	4	4	3	4	4	4	4	4	4	4	4	2	4	2	4	2	5	4	4	5	5	5	5	5	5	5	5	5	5	5	5	5	5	5	5	5	5	5	5
	20	2	1	2	60	0	60	7	60	3756	4	4	3	4	4	4	4	4	4	4	4	2	4	2	4	2	5	4	4	5	5	5	5	5	5	5	5	5	5	5	5	5	5	5	5	5	5	5	5
	20	1	3	5	90	5	90	3	20	3765	4	4	4	4	4	4	4	4	4	2	4	5	1	3	1	5	1	4	3	2	5	5	5	5	3	4	5	4	3	4	5	5	3	5	5	4	5	5	5
	20	1	3	5	90	5	90	3	20	3765	4	4	4	4	4	4	4	4	4	2	4	5	1	3	1	5	1	4	3	2	5	5	5	5	3	4	5	4	3	4	5	5	3	5	5	4	5	5	5
	20	1	3	5	90	5	90	3	20	3765	4	4	4	4	4	4	4	4	4	2	4	5	1	3	1	5	1	4	3	2	5	5	5	5	3	4	5	4	3	4	5	5	3	5	5	4	5	5	5
	20	2	2	3	90	2	45	7	45	3771	4	4	4	4	3	3	3	2	2	4	1	1	1	5	1	1	3	2	3	3	4	5	4	2	5	5	3	5	5	3	5	5	5	5	5	3	5	5	3
	20	2	3	2	45	1	30	7	60	3777	4	4	2	3	3	2	4	4	4	3	4	3	4	2	4	2	4	4	5	5	4	5	5	5	4	4	4	4	5	5	5	5	5	4	4	3	4	4	5
	20	2	3	2	45	1	30	7	60	3777	4	4	2	3	3	2	4	4	4	3	4	3	4	2	4	2	4	4	5	5	4	5	5	5	4	4	4	4	5	5	5	5	5	4	4	3	4	4	5
	22	1	4	1	60	1	60	7	60	3798	3	4	4	3	4	3	3	4	3	3	3	2	3	3	3	3	4	5	4	5	4	5	5	5	5	4	4	5	5	5	5	5	5	5	5	5	5	5	5
	26	1	3	1	60	1	60	7	60	3798	3	2	1	2	3	3	3	3	3	3	4	2	4	2	4	2	3	3	3	4	4	5	4	2	3	4	2	3	4	3	3	4	4	4	4	4	4	3	3
	26	1	3	1	60	1	60	7	60	3798	3	2	1	2	3	3	3	3	3	3	4	2	4	2	4	2	3	3	3	4	4	5	4	2	3	4	2	3	4	3	3	4	4	4	4	4	4	3	3
	22	2	3	1	60	1	60	7	60	3798	3	3	3	3	3	3	2	3	2	3	4	2	4	2	4	2	4	3	3	4	4	5	4	4	4	4	4	3	3	5	5	5	5	4	4	5	4	4	4
	19	2	2	2	30	2	30	7	60	3798	4	3	4	3	4	3	3	3	4	4	4	3	4	2	2	2	4	4	4	4	4	5	5	5	5	5	4	5	5	5	4	4	5	5	4	5	5	5	4
	19	2	2	2	30	2	30	7	60	3798	4	3	4	3	4	3	3	3	4	4	4	3	4	2	2	2	4	4	4	4	4	5	5	5	5	5	4	5	5	5	4	4	5	5	4	5	5	5	4
	19	2	2	1	60	3	60	2	180	3798	4	4	4	3	4	3	4	3	4	3	4	2	3	4	4	3	4	4	4	3	4	3	4	3	4	3	3	3	4	4	4	3	4	4	3	4	3	3	3
	19	2	2	1	60	3	60	2	180	3798	4	4	4	3	4	3	4	3	4	3	4	2	3	4	4	3	4	4	4	3	4	3	4	3	4	3	3	3	4	4	4	3	4	4	3	4	3	3	3
	18	2	2	1	30	3	30	7	60	3819	3	2	3	4	4	3	3	3	3	3	3	3	4	3	3	3	4	2	4	5	3	3	4	4	4	4	4	4	5	4	4	4	4	4	5	3	4	3	4
	18	2	2	1	30	3	30	7	60	3819	3	2	3	4	4	3	3	3	3	3	3	3	4	3	3	3	4	2	4	5	3	3	4	4	4	4	4	4	5	4	4	4	4	4	5	3	4	3	4
	22	1	4	3	120	3	120	5	30	3828	3	3	3	3	3	1	3	3	3	3	5	2	5	1	5	1	3	4	5	5	5	2	5	5	5	5	5	5	4	5	5	3	4	5	3	1	5	4	5
	21	1	1	3	120	1	60	5	60	3828	1	3	2	4	3	1	3	4	4	4	5	5	4	2	4	2	4	3	2	3	5	2	3	3	4	1	3	1	2	3	2	1	4	5	3	1	4	3	1
	21	1	1	3	120	1	60	5	60	3828	1	3	2	4	3	1	3	4	4	4	5	5	4	2	4	2	4	3	2	3	5	2	4.081774081774082	3	4	1	3	1	2	3	2	1	4	5	3	1	4	3	1
	20	1	4	1	120	1	20	7	60	3836	3	3	3	2	3	2	2	4	3	1	4	4	3	4	4	3	4	5	3	4	4	5	4	4	5	2	4	3	4	5	5	5	4	4	2	5	4	5	4
	22	1	4	2	0	2	0	4	120	3840	3	3	4	3	4	3	4	3	4	4	4	4	5	4	4	4	2	2	3	2	3	3	2	3	2	3	3	2	3	2	2	2	3	2	3	2	3	3	3
	21	1	3	2	0	1	120	7	60	3840	3	2	3	2	2	2	3	4	2	1	3	4	4	3	2	3	4	2	4	4	3	4	5	5	4	3	5	3	5	4	4	2	4	4	2	2	3	4	4
	21	1	3	0	0	2	0	4	120	3840	2	3	3	2	3	1	3	2	2	3	4	2	4	1	2	1	3	4	3	4	3	5	4	5	3	4	4	5	5	3	5	5	4	4	5	4	5	5	5
	20	1	3	0	0	0	0	2	240	3840	2	2	3	2	2	2	2	2	2	2	3	3	4	3	2	3	4	4	4	4	2	5	4	3	4	4	3	5	5	3	3	4	4	3	4	4	3	3	3
	18	1	2	0	0	2	60	7	60	3840	3	3	3	2	3	1	2	2	3	1	1	5	2	5	1	5	3	2	4	1	2	3	3	2	5	2	3	5	5	3	2	4	5	2	2	2	2	5	1
	18	1	2	0	0	2	60	7	60	3840	3	3	3	2	3	1	2	2	3	1	1	5	2	5	1	5	3	2	4	1	2	3	3	2	5	2	3	5	5	3	2	4	5	2	2	2	2	5	1
	22	1	2	2	0	2	240	4	60	3840	3	3	3	3	3	2	3	3	2	2	1	4	1	3	2	5	2	3	4	3	3	4	3	3	3	3	5	4	4	4	4	4	3	4	4	2	4	4	3
	19	1	2	0	0	1	120	7	60	3840	3	4	4	4	4	4	4	4	4	4	4	3	4	2	3	3	4	2	5	4	3	5	4	3	5	5	4	4	5	5	5	5	5	5	5	5	5	5	5
	19	1	2	0	0	1	120	7	60	3840	3	4	4	4	4	4	4	4	4	4	4	3	4	2	3	3	4	2	5	4	3	5	4	3	5	5	4	4	5	5	5	5	5	5	5	5	5	5	5
	18	1	2	2	0	3	0	2	240	3840	3	2	3	3	4	3	4	3	2	3	4	4	4	2	4	2	5	3	4	4	4	5	4	2	4	4	3	3	3	4	4	5	5	4	4	5	4	5	4
	18	1	2	0	0	0	60	4	120	3840	4	4	2	3	4	2	4	3	3	4	4	4	3	4	4	4	4	5	5	5	5	5	5	4	5	5	4	5	5	5	5	5	5	5	5	3	4	4	5
	21	2	3	0	0	0	0	4	120	3840	4	3	3	2	3	3	3	3	3	3	3	3	3	3	3	3	3	5	5	4	4	5	5	5	5	5	5	3	4	5	3	4	5	5	5	3	4	5	4
	19	2	2	0	0	2	60	7	60	3840	2	3	3	1	4	3	3	1	2	1	3	3	3	3	1	4	2	2	3	4	2	5	3	3	3	2	2	4	2	3	2	3	3	1	2	2	2	2	4
	19	2	2	1	0	4	120	4	60	3840	2	2	3	3	2	3	3	3	3	4	5	1	5	2	3	4	2	1	2	2	2	2	2	2	2	2	2	2	2	3	3	3	3	2	2	2	3	4	4
	19	2	2	1	0	4	120	4	60	3840	2	2	3	3	2	3	3	3	3	4	5	1	5	2	3	4	2	1	2	2	2	2	2	2	2	2	2	2	2	3	3	3	3	2	2	2	3	4	4
	18	2	2	0	0	1	120	7	60	3840	3	4	3	3	4	1	4	3	3	4	3	3	4	3	3	2	4	4	5	5	5	5	5	4	5	5	4	5	5	5	5	5	5	4	5	3	4	4	4
	18	2	2	0	0	1	120	7	60	3840	3	4	3	3	4	1	4	3	3	4	3	3	4	3	3	2	4	4	5	5	5	5	5	4	5	5	4	5	5	5	5	5	5	4	5	3	4	4	4
	24	2	2	0	0	0	0	4	120	3840	4	3	1	2	4	2	4	4	3	3	5	1	5	1	3	1	5	5	2	2	4	5	5	5	5	5	4	5	5	5	5	5	5	5	5	5	2	4	5
	20	2	1	0	0	2	60	7	60	3840	4	4	4	4	4	4	4	3	3	4	5	2	3	3	2	3	4	5	5	5	4	4.334482758620689	5	5	5	5	5	5	5	5	5	5	5	5	5	5	5	5	5
	20	2	1	1	0	0	120	4	120	3840	3	3	3	3	3	3	3	3	3	3	4	4	4	4	4	4	4	4	4	4	4	4	4	4	4	4	4	4	4	4	4	4	4	4	4	4	4	4	4
	19	1	1	4	10	6	120	7	15	3852	4	3	4	3	4	3	4	3	4	3	2	3	2	3	1	4	2	2	4	3	2	5	4	5	3	4	5	4	3	3	5	4	4	2	5	1	1	3	2
	18	1	1	1	44	3	30	7	60	3865.2	4	4	4	4	4	4	4	4	4	4	2	1	4	3	2	3	3	4	4	4	5	5	4	3	5	5	4	5	4	4	5	5	5	4	4	4	4	3	4
	18	1	1	1	44	3	30	7	60	3865.2	4	4	4	4	4	4	4	4	4	4	2	1	4	3	2	3	3	4	4	4	5	5	4	3	5	5	4	5	4	4	5	5	5	4	4	4	4	3	4
	21	2	4	5	60	5	60	7	30	3870	3	4	3	3	3	3	3	3	3	3	4	4	3	3	2	3	4	4	3	4	4	5	4	4	4	4	4	4	4	4	4	5	5	5	5	4	4	4	3
	22	2	3	5	60	2	45	7	45	3870	4	4	4	4	4	4	4	4	4	4	5	5	5	5	5	5	4	5	5	5	5	5	5	5	5	5	5	5	5	5	5	5	5	5	5	5	4	5	5
	18	2	1	1	120	4	60	7	45	3876	3	2	3	1	2	3	3	3	3	2	4	3	4	2	2	2	2	3	4	3	3	5	3	4	4	2	3	4	5	3	4	4	4	2	4	2	2	3	4
	21	1	4	4	150	0	0	6	40	3900	2	3	4	3	3	2	3	3	3	2	4	2	4	2	3	1	4	3	4	4	2	5	4	3	4	3	4	3	5	5	4	4	5	4	4	4	4	4	3
	20	1	3	5	120	5	0	6	40	3900	3	3	3	2	4	3	4	3	3	4	3	1	4	1	4	2	4	3	5	5	4	5	5	3	5	3	4	5	5	5	5	5	4	5	5	5	3	5	4
	20	1	2	5	120	0	0	2	120	3900	4	3	2	4	3	3	3	3	3	3	4	4	3	4	3	4	4	4	5	4	3	5	4	3	3	4	4	4	5	5	5	5	4	4	5	5	5	5	4
	19	1	2	4	120	4	120	5	10	3904	4	3	2	4	4	4	2	3	3	4	4	1	2	3	1	3	3	4	5	5	4	5	5	3	5	3	3	5	5	3	3	3	3	4	3	2	3	4	3
	19	1	1	4	90	2	60	7	40	3908	2	2	2	1	1	2	1	1	2	2	5	2	4	1	1	1	4	4	1	5	4	4	5	5	5	5	5	3	4	5	5	4	5	4	5	4	4	3	5
	19	1	1	4	90	2	60	7	40	3908	2	2	2	1	1	2	1	1	2	2	5	2	4	1	1	1	4	4	1	5	4	4	5	5	5	5	5	3	4	5	5	4	5	4	5	4	4	3	5
	26	1	5	4	60	6	60	7	30	3912	4	3	4	4	4	4	4	4	4	3	4	2	4	2	4	2	4	4	5	5	3	5	4	5	5	5	5	4	2	4	4	5	5	5	4	2	4	3	3
	20	1	3	2	120	1	60	3	120	3912	2	2	3	4	3	2	4	3	2	2	2	3	4	4	3	3	3	4	3	3	3	3	3	3	2	3	4	3	2	3	3	4	4	3	4	3	3	4	3
	20	1	3	2	120	1	60	3	120	3912	2	2	3	4	3	2	4	3	2	2	2	3	4	4	3	3	3	4	3	3	3	3	3	3	2	3	4	3	2	3	3	4	4	3	4	3	3	4	3
	19	1	2	1	180	3	90	7	40	3914	2	2	2	1	1	1	1	1	1	2	1	2	4	3	4	4	5	4	5	5	5	4	5	4	5	5	4	5	5	3	4	5	5	3	4	3	4	4	4
	20	2	1	0	0	0	0	7	70	3920	2	1	2	3	2	2	2	1	1	2	2	4	1	4	4	4	4	2	3	2	2	2	4	2	2	5	2	3	2	2	2	2	2	2	5	1	4	5	3
	20	2	1	0	0	0	0	7	70	3920	2	1	2	3	2	2	2	1	1	2	2	4	1	4	4	4	4	2	3	2	2	2	4	2	2	5	2	3	2	2	2	2	2	2	5	1	4	5	3.5884588804422943
	19	2	1	0	0	0	0	7	70	3920	1	2	2	1	1	1	2	1	2	1	1	5	1	5	1	5	2	2	4	2	1	4	2	3	4	4	2	5	3	2	2	2	2	3	2	2	1	3	1
	22	1	4	3	60	0	0	7	60	3954	4	4	4	4	1	1	3	4	4	2	5	1	5	5	4	3	1	4	4	4	4	4	4	1	3	3	3	4	2	1	3	5	3	3	3	2	2	4	4
	19	1	4	2	90	0	0	7	60	3954	3	2	3	2	3	2	3	3	3	2	3	3	3	4	4	4	2	3	3	3	4	4	4	1	3	3	2	4	4	4	2	3	3	4	3	4	4	4	3
	21	1	2	4	45	0	0	7	60	3954	3	2	2	3	4	2	3	2	2	2	2	3	4	5	2	4	2	4	3	4	3	5	5	3	4	5	3	4	5	4	3	5	4	4	4	2	4	4	2
	21	1	2	3	60	0	60	7	60	3954	4	4	1	4	4	1	2	4	4	4	5	1	5	1	5	1	5	5	5	5	5	5	5	5	5	5	5	5	5	5	5	5	5	5	5	5	5	5	5
	21	1	2	3	60	0	60	7	60	3954	4	4	1	4	4	1	2	4	4	4	5	1	5	1	5	1	5	5	5	5	5	5	5	5	5	5	5	5	5	5	5	5	5	5	5	5	5	5	5
	21	1	2	3	60	0	60	7	60	3954	4	4	1	4	4	1	2	4	4	4	5	1	5	1	5	1	5	5	5	5	5	5	5	5	5	5	5	5	5	5	5	5	5	5	5	5	5	5	5
	21	2	4	1	180	0	0	7	60	3954	3	2	3	3	4	1	2	3	3	3	4	3	3	2	3	2	3	3	5	4	3	5	5	5	5	4	4	4	5	5	4	5	5	4	5	3	4	5	5
	21	1	4	4	120	1	120	4	60	3984	2	2	2	2	2	2	2	3	2	2	3	3	2	3	2	2	2	2	1	4	2	3	2	2	3	3	3	3	3	2	2	2	2	2	2	2	3	3	2
	22	1		4	90	7	40	7	30	3988	2	3	2	2	2	3	2	3	2	3	3	3	3	3	2	3	1	1	3	3	3	4	3	2	3	4	2	3	4	1	2	2	3	2	3	2	3	3	3
	22	1		4	90	7	40	7	30	3988	2	3	2	2	2	3	2	3	2	3	3	3	3	3	2	3	1	1	3	3	3	4	3	2	3	4	2	3	4	1	2	2	3	2	3	2	3	3	3
	20	2	2	2	60	2	30	7	60	3996	3	3	3	2	4	3	3	3	2	1	3	5	3	3	2	3	4	2	5	3.939028591112642	4	5	5	4	4	5	3	2	5	5	3	5	5	4	5	4	2	4	4
	20	2	2	2	60	2	30	7	60	3996	3	3	3	2	4	3	3	3	2	1	3	5	3	3	2	3	4	2	5	3.939028591112642	4	5	5	4	4	5	3	2	5	5	3	5	5	4	5	4	2	4	4
	18	2	1	2	60	2	30	7	60	3996	2	2	3	3	2	2	4	2	3	3	3	2	2	2	3	2	4	5	4	4	3	5	4	3	5	5	2	5	4	4	5	5	5	5	5	4	5	4	4
	18	1	2	2	45	3	30	7	60	4017	4	2	2	2	4	3	3	4	2	3	4	3	4	2	2	2	4	4	4	4	3	5	5	3	4	4	5	5	3	5	5	5	4	5	5	3	3	5	5
	18	1	2	2	45	3	30	7	60	4017	4	2	2	2	4	3	3	4	2	3	4	3	4	2	2	2	4	4	4	4	3	5	5	3	4	4	5	5	3	5	5	5	4	5	5	3	3	5	5
	19	1	2	3	60	1	20	7	60	4034	2	2	3	3	2	3	2	2	2	2	4	3	4	2	3	2	2	2	4	4	2	4	4	4	4	4	4	2	3	2	4	4	4	4	4	2	2	4	3
	19	1	2	3	60	1	20	7	60	4034	2	2	3	3	2	3	2	2	2	2	4	3	4	2	3	2	2	2	4	4	2	4	4	4	4	4	4	2	3	2	4	4	4	4	4	2	2	4	3
	19	1	2	6	120	1	0	7	30	4056	3	2	2	3	4	2	2	3	2	2	4	3	3	4	3	3	4	3	4	4	2	5	3	4	3	4	5	4	3	5	4	5	4	5	5	5	4	3	3
	19	1	2	6	120	1	0	7	30	4056	3	2	2	3	4	2	2	3	2	2	4	3	3	4	3	3	4	3	4	4	2	5	3	4	3	4	5	4	3	5	4	5	4	5	5	5	4	3	3
	18	1	2	6	120	0	0	7	30	4056	4	4	4	4	4	4	4	4	4	4	5	1	5	1	5	5	3	4	4	4	5	5	5	5	5	5	5	5	5	5	5	5	5	5	5	5	5	5	5
	18	1	2	6	120	0	0	7	30	4056	4	4	4	4	4	4	4	4	4	4	5	1	5	1	5	5	3	4	4	4	5	5	5	5	5	5	5	5	5	5	5	5	5	5	5	5	5	5	5
	18	1	2	6	120	0	0	7	30	4056	4	4	4	4	4	4	4	4	4	4	5	1	5	1	5	5	3	4	4	4	5	5	5	5	5	5	5	5	5	5	5	5	5	5	5	5	5	5	5
	18	1	1	4	180	0	0	7	30	4056	3	3	3	2	3	2	3	2	2	3	3	3	4	3	2	3	4	3	4	3	3	5	4	4	4	4	4	4	5	4	4	5	5	4	5	4	4	4	4
	19	2	3	6	120	0	0	7	30	4056	4	4	4	4	4	4	4	4	4	4	4	2	4	2	4	2	5	5	5	5	5	5	4	5	5	5	5	5	5	4	4	5	5	5	5	5	5	5	5
	31	1	2	1	30	1	10	7	70	4059	2	2	1	1	1	3	4	4	3	3	4	2	4	1	4	2	4	3	5	5	4	5	4	4	5	5	5	5	5	5	5	5	5	5	5	3	4	4	4
	31	1	2	1	30	1	10	7	70	4059	2	2	1	1	1	3	4	4	3	3	4	2	4	1	4	2	4	3	5	5	4	5	4	4	5	5	5	5	5	5	5	5	5	5	5	3	4	4	4
	31	1	2	1	30	1	10	7	70	4059	2	2	1	1	1	3	4	4	3	3	4	2	4	1	4	2	4	3	5	5	4	5	4	4	5	5	5	5	5	5	5	5	5	5	5	3	4	4	4
	22	1	5	4	120	1	60	7	40	4064	2	2	3	3	3	4	4	4	2	3	4	3	5	2	3	2	4	4	4	4	4	4	4	4	3	4	3	3	3	5	5	5	5	4	4	2	3	3	3
	21	1	3	3	120	2	60	5	60	4068	2	2	4	4	4	2	2	2	4	4	4	1	4	2	3	1	4	2	5	5	5	5	5	5	5	5	3	5	5	4	5	5	5	5	5	4	4	4	4
	21	2	1	3	120	3	120	2	90	4068	2	3	3	2	2	2	3	2	2	2	5	1	5	1	4	1	2	4	4	3	2	5	3	4	3	3	4	3	4	5	5	4	3	3	4	3	3	3	4
	18	1	2	2	90	2	155	7	40	4074	3	3	2	3	3	4	3	3	3	2	5	2	5	2	4	2	4	4	4	4	2	2	4	4	5	4	4	4	4	4	5	5	5	4	5	3	5	5	4
	18	1	2	2	90	2	155	7	40	4074	3	3	2	3	3	4	3	3	3	2	5	2	5	2	4	2	4	4	4	4	2	2	4	4	5	4	4	4	4	4	5	5	5	4	5	3	5	5	4
		1	3	0	0	2	90	7	60	4080	4	4	4	4	4	4	4	4	4	4	5	2	5	2	4	5	2	5	5	5	5	5	5	5	5	5	5	5	5	5	5	5	5	3.964839710444674	4	4	4	4	4
		1	3	0	0	2	90	7	60	4080	4	4	4	4	4	4	4	4	4	4	5	2	5	2	4	5	2	5	5	5	5	5	5	5	5	5	5	5	5	5	5	5	5	3.964839710444674	4	4	4	4	4
	19	1	3	0	0	1	120	5	90	4080	3	3	3	3	4	3	4	4	3	4	4	2	3	1	4	3	4	5	3	4	4	5	5	3	4	4	4	5	5	5	5	4	3	4	5	5	5	4	3
	19	1	3	0	0	1	120	5	90	4080	3	3	3	3	4	3	4	4	3	4	4	2	3	1	4	3	4	5	3	4	4	5	5	3	4	4	4	5	5	5	5	4	3	4	5	5	5	4	3
	19	1	3	0	0	1	120	5	90	4080	3	3	3	3	4	3	4	4	3	4	4	2	3	1	4	3	4	5	3	4	4	5	5	3	4	4	4	5	5	5	5	4	3	4	5	5	5	4	3
	18	1	1	0	0	3	60	7	60	4080	4	3	4	4	4	1	4	3	4	3	5	1	5	1	3	1	2	5	5	5	5	5	5	3	5	5	4	5	5	3	5	5	5	5	4	5	5	5	5
	18	1	1	0	0	3	60	7	60	4080	4	3	4	4	4	1	4	3	4	3	5	1	5	1	4	1	2	5	5	5	5	5	5	3	5	5	4	5	5	3	5	5	5	5	4	5	5	5	5
	19	1	1	0	0	3	60	7	60	4080	3	3	4	2	3	2	4	3	2	2	3	2	4	2	3	2	2	4	3	4	2	5	3	4	5	5	5	5	5	5	5	5	4	4	3	3	5	5	2
	20	1		0	0	3	60	7	60	4080	3	2	3	3	3	4	4	4	2	3	2	4	3	3	2	4	4	4	3	2	2	3	3	3	3	3	3	4	3	3	3	3	3	3	3	2	4	3	2
	22	2	4	0	0	3	60	7	60	4080	4	4	4	4	4	4	4	4	4	4	2	2	4	3	2	2	3	5	5	4	5	5	5	5	5	4	2	5	5	5	5	5	5	5	5	2	5	5	4
	22	2	4	0	0	3	60	7	60	4080	4	4	4	4	4	4	4	4	4	4	5	1	5	1	5	1	5	5	5	5	5	5	5	5	5	5	5	5	5	5	5	5	5	5	5	5	5	5	5
	21	2	4	0	0	3	60	7	60	4080	3	3	3	3	4	3	3	3	3	4	4	2	4	2	3	2	4	4	4	4	3	4	4	4	4	3	4	4	4	4	4	5	5	4	3	3	4	4	4
	18	2	1	0	0	2	90	7	60	4080	2	2	2	2	3	3	4	3	2	3	3	3	4	3	2	2	3	2	3	3	4	5	4	4	3	4	4	5	5	4	5	5	3	5	5	2	3	4	3
	21	2	3	2	40	2	60	7	60	4104	2	3	3	3	3	2	3	4	4	3	3	3	3	3	4	4	4	2	4	5	2	5	4	3	5	5	5	2	2	2	4	4	5	3	4	5	1	4	4
	20	2	3	5	60	5	30	7	45	4110	2	2	2	2	3	2	2	3	2	2	2	3	3	4	2	4	5	5	4	4	3	4	4	4	4	3	3	4	5	4	5	4	4	2	4	3	4	4	4
	18	2	1	2	60	1	90	7	60	4116	3	3	3	2	3	3	3	3	2	2	4	1	5	3	3	2	4	4	5	3	2	4	4	3	5	5	3	4	5	4	5	5	5	4	5	5	4	3	4
	18	1	2	6	120	3	120	4	10	4136	3	4	4	4	4	4	4	4	4	4	4	2	1	4	1	1	5	3	4	5	4	5	5	4	4	4	4	5	4	5	4	4	5	4	4	5	3	4	5
	18	1	2	6	120	3	120	4	10	4136	3	4	4	4	4	4	4	4	4	4	4	2	1	4	1	1	5	3	4	5	4	5	5	4	4	4	4	5	4	5	4	4	5	4	4	5	3	4	5
	19	1	2	4	60	7	0	7	60	4152	4	3	2	3	3	2	3	3	1	2	4	3	4	2	4	2	4	4	4	4	4	4	4	4	4	4	4	4	4	4	4	4	4	4	4	4	4	4	4
	19	1	2	2	120	0	0	7	60	4152	4	4	4	3	3	3	3	3	2	2	2	2	3	4	2	3	4	3	5	3	4	5	4	4	3	4	3	5	5	5	5	5	4	4	5	2	4	5	5
	18	1	2	2	120	0	60	7	60	4152	2	3	3	2	2	2	3	4	4	3	4	3	5	5	3	4	2	3	4	3	2	2	3	3	4	4	4	3	3	5	5	5	4	4	4	4	3	3	3
	18	1	2	2	120	0	60	7	60	4152	2	3	3	2	2	2	3	4	4	3	4	3	5	5	3	4	2	3	4	3	2	2	3	3	4	4	4	3	3	5	5	5	4	4	4	4	3	3	3
	19	1	2	2	120	0	120	7	60	4152	2	2	2	2	2	2	2	2	2	2	4	3	3	3	3	3	4	3	4	4	4	4	4	2	4	4	4	4	4	3	3	4	4	4	3	3	4	4	4
	19	1	2	2	120	0	120	7	60	4152	2	2	2	2	2	2	2	2	2	2	4	3	3	3	3	3	4	3	4	4	4	4	4	2	4	4	4	4	4	3	3	4	4	4	3	3	4	4	4
	23	2	4	2	120	3	0	7	60	4152	3	3	3	3	2	4	2.9872983178853416	2	2	2	3	3	3	4	3	4	3	4	5	5	5	4	3	2	2	2	3	3	3	4	3	4	3	3	4	4	3	3	4
	20	2	2	2	120	2	0	7	60	4152	2	2	3	4	4	2	2	3	3	3	3	2	3	4	4	3	5	5	5	4	4	4	5	5	4	5	5	3	5	4	4	4	5	4	5	3	3	3	5
	19	1	2	1	120	7	45	7	45	4176	3	2	4	3	3	1	2	3	3	3	5	1	5	2	4	1	4	5	5	4	4	2	4	4	5	5	5	5	4	5	5	5	4	4	3	2	3	4	4
	19	2	2	3	75	2	15	7	60	4222.5	3	3	2	2	3	1	4	2	3	3	1	5	3	4	1	4	3	3	4	5	2	5	4	3	4	5	3	4	2	2	4	3	3	4	4	1	3	4	5
	19	1	2	2	60	1	60	5	90	4236	4	3	3	2	2	1	2	2	3	3	4	5	4	5	4	4	4	5	3	4	4	5	4	3	4	5	2	3	4	5	3	4	2	2	4	5	3	4	2
	19	1	2	2	60	1	60	5	90	4236	4	3	3	2	2	1	2	2	3	3	4	5	4	5	4	4	4	5	3	4	4	5	4	3	4	5	2	3	4	5	3	4	2	2	4	5	3	4	2
	20	2	2	2	60	2	120	6	60	4236	2	3	3	3	3	3	3	3	3	3	3	3	3	2	1	5	2	2	2	3	2	5	5	5	5	5	5	4	4	4	4	4	4	4	4	4	4	4	4
	20	1	1	5	90	5	90	6	20	4245	2	2	3	3	3	3	3	4	4	3	3	3	4	4	2	4	3.50893470790378	3.4967342729460293	3.940467997247075	3.939028591112642	3.5	4.334482758620689	4.081774081774082	3.7328979030594707	4.27492238703001	4.100759144237405	3.755256807997242	4.147433689286944	4.198967297762478	3.9703550499827647	4.134137931034482	4.362068965517241	4.251290877796902	3.964839710444674	4.05146804835924	3.665400552486188	3.857339765678842	3.8676774638180564	3.5884588804422943
	20	1	2	1	0	0	0	7	76	4256	3	4	4	4	4	1	4	4	4	4	4	3	5	3	4	2	4	3	5	5	5	4	4	5	5	5	3	3	3	4	5	5	5	5	5	5	4	4	4
	18	1	1	2	35	4	95	7	45	4271	2	2	3	3	3	2	3	3	3	2	4	3	4	2	3	3	3	4	3	4	3	5	3	4	3	4	3	5	5	5	4	5	4	4	4	5	4	4	4
	18	1	1	2	35	4	95	7	45	4271	2	2	3	3	3	2	3	3	3	2	4	3	4	2	3	3	3	4	3	4	3	5	3	4	3	4	3	5	5	5	4	5	4	4	4	5	4	4	4
	19	1	5	4	60	1	30	7	60	4272	3	3	3	3	3	3	3	3	3	3	4	2	4	4	4	2	4	4	4	4	4	4	4	4	4	4	4	4	4	4	4	4	4	4	4	4	4	4	4
	19	1	5	4	60	1	30	7	60	4272	3	3	3	3	3	3	3	3	3	3	4	2	4	4	4	2	4	4	4	4	4	4	4	4	4	4	4	4	4	4	4	4	4	4	4	4	4	4	4
	19	2	1	3	60	2	40	7	60	4274	3	3	2	2	3	2	2	3	2	2	5	2	4	2	2	2	5	4	5	3	4	5	4	5	4	4	5	3	4	5	5	5	5	4	3	5	4	3	5
	21	1	4	2	50	3	50	7	60	4290	4	3	3	4	3	2	3	2	4	2	4	2	4	3	4	2	4	5	3	4	3	5	5	5	4	5	5	4	5	5	5	2	4	4	3	3	5	3	5
	19	2	1	7	30	3	20	7	60	4293	3	2	2	3	4	4	3	4	3	4	5	1	5	1	4	2	4	3	4	5	5	5	5	4	4	5	5	5	4	4	5	4	4	4	4	4	3	4	5
	21	2	4	3	120	3	60	5	60	4308	2	2	3	3	4	4	4	4	4	3	3	3	3	4	3	2	4	4	5	4	3	5	3	5	4	5	5	4	5	5	5	5	5	5	5	5	5	3	5
	20	1	3	0	0	2	60	2	240	4320	3	3	4	4	3	4	4	4	3	3	2	3	3	4	2	2	1	1	2	2	2	1	1	2	2	1	1	2	1	1	1	1	2	2	2	2	2	2	2
	20	1	2	0	0	4	60	7	60	4320	3	4	4	4	4	2	4	3	4	4	4	1	4	2	3	3	4	3	4	5	4	4	5	4	5	5	4	5	5	4	3	5	5	4	4	5	4	5	4
	20	1	2	0	0	4	60	7	60	4320	3	4	4	4	4	2	4	3	4	4	4	1	4	2	3	3	4	3	4	5	4	4	5	4	5	5	4	5	5	4	3	5	5	4	4	5	4	5	4
	19	1	1	0	0	0	0	3	180	4320	2	2	2	2	3	2	3	2	2	2	4	4	3	2	3	3	4	5	5	5	4	5	5	4	5	5	4	5	5	2	5	5	5	5	5	5	2	5	4
	24	2	2	0	0	4	60	7	60	4320	3	2	2	3	3	3	3	3	3	2	3	3	3	2	4	2	4	5	4	4	5	5	4	5	4	5	5	5	5	5	5	4	5	5	5	5	4	4	4
	20	2	2	0	0	4	60	7	60	4320	3	4	4	4	4	3	2	2	3	2	5	2	3	3	5	2	2	3	4	4	4	5	4	4	5	4	4	5	4	5	5	4	4	5	5	4	5	4	3
	19	2	2	0	0	0	0	3	180	4320	3	2	2	2	2	3	2	2	2	2	2	3	4	4	4	4	1	1	1	2	1	5	3	5	4	2	1	3	3	5	4	4	4	3	2	5	3	4	4
	20	2	1	2	20	7	30	7	60	4332	4	3	3	3	3	4	3	3	3	3	5	2	5	2	4	2	4	2	4	5	5	5	5	5	4	5	5	5	5	5	5	4	4	4	5	4	5	5	5
	22	2	2	2	3	2	0	3	180	4339.8	2	3	2	1	3	2	2	3	4	2	2	5	2	5	4	3	2	2	2	3	3	4	4	2	3	2	3	3	3	4	3	4	2	2	4	2	4	3	2
	18	2	1	5	60	0	0	7	60	4350	4	3	3	3	2	3	2	2	3	4	3	3	2	3	3	2	4	5	5	5	3	5	5	5	5	5	5	5	5	5	5	5	5	5	5	5	5	5	2
	19	2	3	3	30	2	90	7	60	4377	4	4	2	3	3	3	4	4	4	4	5	1	4	3	1	1	5	5	5	5	5	5	5	5	5	5	5	5	5	5	5	5	5	5	5	2	5	5	5
	19	1	2	4	60	1	60	7	60	4392	4	3	3	3	3	4	4	4	4	4	5	2	5	3	3	3	4	4	4	4	4	5	5	5	4	4	4	4	4	4	4	4	4	4	4	4	4	3	3
	23	1	4	2	130	1	45	7	60	4398	2	3	4	4	4	3	3	4	4	3	3	2	3	3	4	3	4	4	5	5	4	5	5	3	5	4	5	2	4	5	5	5	5	5	4	5	5	5	3
	25	2	3	5	45	5	15	7	60	4402.5	2	3	1	3	4	3	3	2	2	2	3	3	2	4	3	3	3	2	3	4	4	5	4	4	4	4	3	4	5	4	3	4	4	4	4	4	5	5	4
	25	2	3	5	45	5	15	7	60	4402.5	2	3	1	3	4	3	3	2	2	2	3	3	2	4	3	3	3	2	3	4	4	5	4	4	4	4	3	4	5	4	3	4	4	4	4	4	5	5	4
	18	2	2	3	150	2	65	2	150	4405	2	3	1	1	2	2	3	2	1	1	1	4	3	4	4	4	1	2	1	4	2	3	3	2	3	2	3	2	3	2	2	3	2	5	5	5	5	5	5
	18	2	2	3	150	2	65	2	150	4405	2	3	1	1	2	2	3	2	1	1	1	4	3	4	4	4	1	2	1	4	2	3	3	2	3	2	3	2	3	2	2	3	2	5	5	5	5	5	5
	19	2	2	1	65	3	70	7	60	4414.5	2	3	2	3	2	3	3	2	3	2	4	2	3	4	2	3	4	1	2	3	3	4	4	5	5	5	4	3	3	4	4	4	4	3	5	5	3	3	4
	19	2	2	1	65	3	70	7	60	4414.5	2	3	2	3	2	3	3	2	3	2	4	2	3	4	2	3	4	1	2	3	3	4	4	5	5	5	4	3	3	4	4	4	4	3	5	5	3	3	4
	19	2	2	1	65	3	70	7	60	4414.5	2	3	2	3	2	3	3	2	3	2	4	2	3	4	2	3	4	1	2	3	3	4	4	5	5	5	4	3	3	4	4	4	4	3	5	5	3	3	4
	23	2	4	3	60	4	120	2	120	4434	2	2	2	1	2	2	2	2	3	2	2	5	2	5	2	5	2	2	3	3	2	5	2	4	4	5	3	4	3	4	5	5	5	5	1	3	2	3	2
	20	2	3	3	60	4	30	7	60	4434	2	2	2	2	3	2	2	2	2	2	3	3	3	3	3	3	2	4	3	3	3	4	3	4	3	4	4	4	3	3	3	3	4	4	4	4	3	3	3
	19	2	2	0	0	0	0	4	140	4480	2	3	2	2	3	2	2	3	2	3	3	4	3	4	1	2	3	4	4	3	2	5	4	2	5	4	4	5	5	5	4	5	4	4	3	4	5	1	3
	19	1	2	3	180	1	80	3	100	4502	2	2	3	2	2	2	2	3	2	3	2	2	3	3	2	4	2	3	3	2	4	3	3	3	2	2	3	4	4	4	4	3	3	3	3	3	4	2	2
	19	1	2	1	60	0	120	3	180	4518	4	3	2	3	4	4	3	3	3	2	4	1	5	1	5	1	4	5	5	4	4	5	5	4	4	4	4	4	4	3	3	4	3	4	4	5	4	4	3
	19	1	2	1	60	0	120	3	180	4518	4	3	2	3	4	4	3	3	3	2	4	1	5	1	5	1	4	5	5	4	4	5	5	4	4	4	4	4	4	3	3	4	3	4	4	5	4	4	3
	19	1	2	1	60	0	120	3	180	4518	4	3	2	3	4	4	3	3	3	2	4	1	5	1	5	1	4	5	5	4	4	5	5	4	4	4	4	4	4	3	3	4	3	4	4	5	4	4	3
	18	2	1	2	30	4	120	5	60	4518	3	3	3	3	2	2	2	1	2	3	2	3	3	2	3	4	2	2	2	2	2	4.334482758620689	4.081774081774082	1	1	3	3	3	4	4	4	4	5	5	4	4	4	4	4
	19	2	1	1	60	2	120	7	60	4518	3	3	3	3	3	4	2	2	2	3	3	4	3	4	2	4	4	4	4	5	4	5	4	4	5	3	3	5	5	4	5	5	5	4	4	3	4	4	3
	20	1	2	2	140	1	60	7	60	4524	3	4	3	3	2	4	4	3	2	4	3	3	4	5	4	4	4	4	3	3	4	4	3	4	5	3	2	3	3	4	4	4	4	3	5	5	4	3	4
	20	1	2	2	140	1	60	7	60	4524	3	4	3	3	2	4	4	3	2	4	3	3	4	5	4	4	4	4	3	3	4	4	3	4	5	3	2	3	3	4	4	4	4	3	5	5	4	3	4
	19	1	1	3	120	3	120	2	120	4548	2	3	4	3	3	2	2	3	3	2	3	3	3	3	4	4	4	4	4	4	3	3	3	3	3	3	4	4	4	3	3	4	3	4	4	4	3	3	4
	23	2	3	3	120	0	0	7	60	4548	3	2	3	4	4	3	2	3	2	3	4	3	5	2	3	3	4	3	3	4	3	4	5	2	5	5	2	4	5	5	5	5	5	4	5	5	3	2	4
	20	2	2	2	90	3	50	7	60	4554	2	4	3	4	4	3	3	4	4	2	5	4	5	1	4	2	3	4	5	5	5	5	5	5	5	5	3	4	5	4	5	4	5	4	5	5	5	4	5
	20	2	2	2	90	3	50	7	60	4554	2	4	3	4	4	3	3	4	4	2	5	4	5	1	4	2	3	4	5	5	5	5	5	5	5	5	3	4	5	4	5	4	5	4	5	5	5	4	5
	19	1	2	7	0	6	120	7	30	4560	4	3	4	3	4	4	4	4	1	3	5	2	3	1	3	2	5	5	5	5	5	5	5	5	5	5	5	5	5	5	4	5	5	5	5	4	5	2	2
	20	1	2	0	0	5	60	7	60	4560	3	2	2	3	3	2	4	3	2	3	5	1	5	1	4	1	4	3	5	5	4	4	5	3	5	4	4	5	3	4	2	5	5	4	3	5	4	4	5
	20	1	2	0	0	5	60	7	60	4560	3	2	2	3	3	2	4	3	2	3	5	1	5	1	4	1	4	3	5	5	4	4	5	3	5	4	4	5	3	4	2	5	5	4	3	5	4	4	5
	19	1	2	0	0	5	60	7	60	4560	3	4	3	4	3	3	3	4	4	4	3	3	3	3	3	3	5	4	4	4	3	3	3	4	4	4	4	4	4	4	3	3	4	4	4	4	3	3	3
	19	1	2	0	0	5	60	7	60	4560	3	4	3	4	3	3	3	4	4	4	3	3	3	3	3	3	5	4	4	4	3	3	3	4	4	4	4	4	4	4	3	3	4	4	4	4	3	3	3
	21	2	3	0	0	5	60	7	60	4560	4	3	4	3	3	3	4	3	3	4	4	1	4	2	3	2	5	5	5	5	4	5	5	5	5	5	5	5	5	5	5	5	5	5	5	5	4	4	5
	23	1	4	6	60	1	15	7	60	4608	2	3	3	2	2	2	3	4	4	2	4	5	3	3	2	4	5	3	3	4	5	5	4	4	5	4	4	5	4	3	2	3	3	4	4	5	4	3	3
	20	1	2	4	240	0	0	6	30	4608	4	4	4	4	4	4	4	4	4	4	5	1	5	1	5	1	5	4	5	5	5	5	5	5	5	5	5	5	5	5	5	5	5	5	5	4	5	4	4
	20	2	2	1	90	3	0	3	180	4617	3	2	4	4	4	4	4	3	4	3	3	4	4	5	5	5	4	4	5	5	5	5	5	5	5	5	4	5	5	5	5	5	4	4	4	5	4	5	5
	22	1	4	2	120	1	120	7	60	4632	2	2	3	3	3	4	3	2	2	4	3	3	4	3	1	1	3	4	5	5	4	5	5	5	5	3	4	5	5	5	5	5	5	5	5	5	5	5	3
	18	1	1	2	120	1	120	7	60	4632	2	2	3	3	3	2	2	3	2	2	3	2	4	2	4	4	3	4	2	4	2	4	3	4	2	3	4	3	2	1	2	3	3	4	3	2	3	2	5
	21	2	4	2	120	2	120	3	120	4632	2	4	3	2	2	2	2	2	2	3	4	3	2	3	2	3	2	4	4	3	2	5	2	2	3	3	2	4	2	2	3	4	4	3	4	1	2	4	2
	19	2	2	1	60	3	90	7	60	4638	4	3	2	54	4	4	3	4	3	4	4	2	4	2	2	2	5	3	4	5	5	4	5	3	5	5	3	4	4	3	5	5	5	4	5	4	5	4	3
	22	2	4	3	60	3	60	7	60	4674	4	3	3	3	3	3	3	3	3	3	3	4	5	4	3	3	5	4	5	5	4	5	5	5	4	4	4	5	4	5	4	5	4	4	2	2	4	4	4
	19	2	2	1	0	0	0	7	84	4704	3	3	3	3	3	3	3	3	3	4	5	4	5	1	3	1	3	3	4	4	5	4	4	3	5	5	3	3	3	4	4	4	3	5	5	4	3	4	4
	21	1	3	1	120	2	120	7	60	4716	4	4	3	3	3	4	4	3	3	3	3	3	4	3	3	3	4	3	3	4	4	5	4	5	5	4	3	5	5	4	4	5	4	4	5	5	4	5	5
	19	1	2	2	60	3	240	4	45	4716	4	3	3	4	4	1	3	2	2	4	5	5	2	3	5	1	4	2	5	5	4	4	4	3	5	5	4	5	4	4	5	5	5	4	3	2	4	4	5
	21	1	1	7	60	0	60	7	60	4746	4	4	4	4	4	4	4	4	4	4	5	5	5	5	5	5	5	5	5	5	5	5	5	5	5	5	5	5	5	5	5	5	5	5	5	5	5	5	5
	20	1	2	1	60	2	30	3	180	4758	4	4	4	4	4	4	4	4	4	4	5	5	5	5	5	5	5	5	5	4	5	5	4	4	5	5	4	5	3	4	5	5	4	5	5	5	5	5	5
	20	1	2	1	60	2	30	3	180	4758	4	4	4	4	4	4	4	4	4	4	5	5	5	5	5	5	5	5	5	4	5	5	4	4	5	5	4	5	3	4	5	5	4	5	5	5	5	5	5
	18	1	2	1	90	1	120	5	100	4777	1	2	3	3	3	3	2	2	3	2	3	2	5	2	5	2	4	3	4	4	4	4	3	4	3	4	4	3	5	5	4	3	4	4	4	3	4	3	5
	21	1	2	5	120	0	0	7	50	4780	1	2	1	2	1	1	1	1	1	2	5	1	5	1	5	1	4	4	3	5	5	5	5	5	5	5	4	4	3	4	5	5	4	3	3	2	3	4	5
	20	1	4	2	0	4	150	5	60	4800	2	3	2	1	1	2	2	2	1	2	5	5	5	5	5	5	4	4	4	4	4	5	5	5	4	4	5	4	5	4	4	5	4	5	5	5	4	4	5
	20	1	4	2	0	4	150	5	60	4800	2	3	2	1	1	2	2	2	1	2	5	5	5	5	5	5	4	4	4	4	4	5	5	5	4	4	5	4	5	4	4	5	4	5	5	5	4	4	5
	21	1	4	0	0	0	0	5	120	4800	3	3	3	3	3	2	2	3	2	2	5	3	5	1	3	1	2	2	2	4	4	5	4	2	3	4	2	5	5	2	5	2	2	2	3	2	3	4	4
	20	1	3	0	0	0	0	5	120	4800	2	2	2	2	2	2	2	2	2	2	3	4	3	3	3	2	3	3	4	3	1	3	3	3	3	5	3	3	4	3	4	5	4	3	3	3	4	3	2
	27	1	3	0	0	0	0	5	120	4800	3	3	3	4	4	3	4	4	3	4	5	1	5	1	3	3	4	3	4	5	5	5	5	4	5	5	4	5	5	5	5	5	5	5	5	3	4	5	5
	20	1	3	0	0	0	0	5	120	4800	3	3	3	3	3	3	4	3	3	2	4	2	4	2	5	1	3	4	4	4	4	4	4	3	5	4	2	3	3	3	4	4	4	4	4	5	4	4	3
	21	1	3	0	0	0	0	5	120	4800	4	3	3	2	3	2	3	3	2	3	2	4	2	2	3	3	4	2	4	4	3	5	4	3	5	5	2	5	5	2	3	4	4	2	4	2	4	4	3
	20	1	3	0	0	0	0	5	120	4800	2	2	3	1	2	2	2	1	2	1	2	3	2	3	2	2	3	2	3	4	2	4	3	4	3	4	4	5	4	5	4	5	4	4	4	3	4	3	2
	20	1	3	0	0	0	0	5	120	4800	3	3	4	3	4	2	3	3	3	3	3.5383824537354354	2.83339046966061	3.4840261078667125	2.758679958748711	3.101963486048915	2.7024340075419953	3.50893470790378	3.4967342729460293	3.940467997247075	3.939028591112642	3.5	4.334482758620689	4.081774081774082	3.7328979030594707	4.27492238703001	4.100759144237405	3.755256807997242	4.147433689286944	4.198967297762478	3.9703550499827647	4.134137931034482	4.362068965517241	4.251290877796902	3.964839710444674	4.05146804835924	3.665400552486188	3.857339765678842	3.8676774638180564	3.5884588804422943
	20	1	1	0	0	0	0	5	120	4800	3	3	3	2	2	3	3	2	3	3	4	3	4	3	4	3	3	2	2	4	2	3	3	2	4	2	3	3	3	2	3	3	3	4	5	3	3	2	3
	20	1	1	0	0	0	0	5	120	4800	3	3	3	2	2	3	3	2	3	3	4	3	4	3	4	3	3	2	2	4	2	3	3	2	4	2	3	3	3	2	3	3	3	4	5	3	3	2	3
	20	1		0	30	0	120	5	120	4800	2	2	3	3	4	1	2	2	3	4	3	4	3	3	4	3	4	2	1	5	3	5	4	3	4	4	4	5	3	4	5	5	4	3	4	5	2	5	2
	23	2	4	3	0	3	120	7	60	4800	3	3	2	4	4	4	4	4	3	2	4	1	3	3	2	2	5	2	5	5	2	5	5	5	5	5	5	5	5	5	5	5	5	5	5	2	5	5	5
	20	2	4	0	0	3	120	7	60	4800	3	4	2	4	4	4	4	3	3	3	5	2	4	3	3	2	4	4	5	4	4	5	5	5	5	5	4	5	5	5	5	5	5	5	4	5	3	5	5
	18	2	2	0	0	3	120	7	60	4800	3	3	2	4	3	3	2	2	3	2	4	2	4	2	4	2	4	3	4	5	5	5	4	4	4	4	4	4	5	4	4	4	4	4	4	4	5	4	5
	22	2	2	0	0	2	60	6	90	4800	3	3	3	2	4	4	4	3	3	2	5	2	4	2	4	2	3	4	5	5	3	5	5	5	5	5	3	5	5	5	5	5	5	5	5	4	5	5	4
	22	2	2	0	0	2	60	6	90	4800	3	3	3	2	4	4	4	3	3	2	5	2	4	2	4	2	3	4	5	5	3	5	5	5	5	5	3	5	5	5	5	5	5	5	5	4	5	5	4
	20	2	2	0	0	0	0	5	120	4800	4	3	3	3	3	3	3	2	2	2	4	4	4	3	3	2	3	4	5	5	2	5	5	4	5	4	4	5	5	4	5	3	5	5	3	5	5	4	5
	19	2	1	0	0	5	240	0	240	4800	3	3	2	2	4	1	4	3	3	4	41	4	1	4	1	4	4	4	4	5	4	5	5	4	5	5	4	4	5	5	5	4	5	4	5	5	5	4	4
	20	1	2	7	45	7	45	7	45	4819.5	4	2	4	4	4	4	4	3	4	4	5	2	3	4	1	4	5	3	3	4	4	4	4	5	5	5	5	4	5	5	5	5	5	5	5	3	5	5	5
	20	2	2	5	90	2	0	7	60	4845	3	3	4	3	4	1	2	2	3	2	3	3	3	4	3	4	3	4	5	4	4	4	2	2	5	5	5	5	5	3	3	5	3	3	4	3	3	4	4
	20	2	2	5	90	2	0	7	60	4845	3	3	4	3	4	1	2	2	3	2	3	3	3	4	3	4	3	4	5	4	4	4	2	2	5	5	5	5	5	3	3	5	3	3	4	3	3	4	4
	21	2	4	5	120	1	120	5	60	4860	2	4	4	4	4	3	2	4	3	1	2	4	3	4	1	3	5	3	5	5	4	4	5	5	5	4	3	4	5	5	5	4	4	2	2	2	4	2	2
	20	1	4	3	120	2	40	7	60	4868	3	3	4	3	4	4	4	3	3	3	5	1	5	4	3	1	5	4	4	4	4	4	4	4	4	4	4	4	4	4	4	4	5	5	4	5	4	4	4
	18	2	1	4	90	4	90	7	40	4868	3	2	3	3	3	2	2	3	3	3	4	3	4	2	3	2	3	4	2	5	3	3	4	3	5	3	5	3	3	4	5	5	5	4	5	5	3	3	3
	20	1	1	1	120	2	0	7	80	4876	2	1	1	2	2	2	2	1	1	2	4	4	4	3	3	4	5	5	5	5	4	5	5	3	5	5	4	5	5	4	5	5	5	5	5	4	3	3	4
	20	1	1	1	120	2	0	7	80	4876	2	1	1	2	2	2	2	1	1	2	4	4	4	3	3	4	5	5	5	5	4	5	5	3	5	5	4	5	5	4	5	5	5	5	5	4	3	3	4
	18	2	2	1	30	0	0	5	120	4899	3	2	3	2	2	3	2	3	2	3	2	3	3	3	4	4	2	3	3	4	4	4	4	5	5	5	4	4	4	3	5	4	4	5	5	4	5	5	4
	25	1	4	4	90	1	90	7	60	4908	3	3	2	4	4	3	3	2	1	2	4	2	4	4	3	3	2	2	4	3	2	2	4	2	5	2	3	2	4	2	3	5	5	3	3	2	4	3	3
	20	2	2	3	0	1	30	5	120	4920	3	4	2	4	3	3	4	3	2	3	3	3	5	4	2	1	4	5	5	3	4	5	4	5	5	4	4	2	5	4	5	5	5	2	5	5	5	5	5
	20	2	3	7	120	2	60	7	30	4932	3	2	2	3	3	3	2	4	3	2	4	2	4	3	3	1	4	4	4	3	4	5	4	3	5	4	5	5	4	5	5	5	5	5	4	4	4	5	4
	21	2	5	2	240	0	120	7	60	4944	3	3	4	4	4	3	4	3	4	3	4	3	3	3	3	4	4	3	4	5	2	5	5	5	5	4	4	4	4	3	4	5	5	4	4	3	4	4	2
	22	2	3	4	120	0	0	7	60	4944	2	3	2	3	3	2	2	2	3	3	3	3	3	3	3	3	4	3	3	4	4	5	5	5	5	5	3	5	5	3	5	3	5	3	4	2	3	4	5
	18	1	2	5	60	6	60	7	45	4950	4	3	3	3	4	3	4	4	4	4	4	4	5	1	4	1	4	3	2	5	4	5	5	5	5	5	5	5	3	5	5	5	5	5	5	4	4	5	5
	18	1	1	1	70	0	0	7	85	4991	4	4	4	4	4	4	4	4	4	4	5	2	4	3	2	4	5	5	5	5	4	3	5	5	5	5	5	5	5	5	5	5	5	5	5	5	5	5	5
	21	1	2	5	80	4	70	4	80	5000	3	3	2	3	3	4	4	4	4	4	4	3	3.4840261078667125	4	3	4	3.50893470790378	3.4967342729460293	3.940467997247075	3.939028591112642	3.5	4.334482758620689	4.081774081774082	3.7328979030594707	4.27492238703001	4.100759144237405	3.755256807997242	4.147433689286944	4.198967297762478	3.9703550499827647	4.134137931034482	4.362068965517241	4.251290877796902	3.964839710444674	4.05146804835924	3.665400552486188	3.857339765678842	3.8676774638180564	3.5884588804422943
	20	1	2	1	135	4	75	7	60	5005.5	3	3	3	2	3	3	3	3	4	3	4	4	4	4	4	4	4	4	4	4	4	4	4	4	4	4	4	4	4	4	4	4	4	4	4	4	4	4	4
	19	1	3	5	120	5	120	4	20	5020	2	3	3	2	3	3	3	3	3	2	4	2	4	3	3	2	3	3	5	4	4	5	4	3	4	4	4	3	3	4	4	4	3	4	4	5	3	3	3
	22	1	5	3	120	2	60	7	60	5028	3	3	4	4	4	2	4	3	3	4	3	3	4	3	1	3	5	4	3	4	4	2	5	5	4	5	5	2	3	5	5	5	5	4	2	5	1	3	5
	22	1	3	2	180	1	120	7	60	5028	4	3	4	4	3	3	4	3	2	4	3	2	4	3	3	3	5	5	5	4	3	4	4	4	5	3	5	4	3	4	5	5	5	3	4	5	4	3	3
	18	1	1	0	0	1	0	7	90	5040	4	4	4	4	4	4	4	4	4	4	2	2	2	2	2	2	3	2	1	2	2	1	5	1	1	1	2	3	1	1	1	4	4	3	3	3	3	3	3
	24	1	4	0	0	0	0	7	90	5040	5	4	5	5	5	5	5	5	5	5	3	5	4	3	3	4	4	5	5	4	5	3	5	4	3	5	5	4	5	4	4	4	5	4	4	4	3	4	4
	22	1	3	0	0	0	0	7	90	5040	2	2	3	1	2	4	3	1	2	2	1	3	2	2	2	3	3	5	4	2	2	5	2	5	4	3	3	5	5	5	4	4	3	4	5	3	2	3	4
	18	1	2	3	0	5	0	7	90	5040	4	3	3	2	4	2	3	2	3	2	4	5	4	2	4	1	4	5	5	4	4	3	4	5	4	4	5	4	5	5	5	5	4	5	5	5	4	4	5
	21	1	2	0	0	7	60	7	60	5040	4	4	4	4	4	4	4	4	4	4	5	1	5	1	3	1	4	4	5	5	5	5	5	5	5	3	5	5	5	5	5	5	5	5	5	5	5	5	5
	20	1	2	0	0	7	60	7	60	5040	3	3	3	3	4	4	4	3	3	3	4	1	5	4	4	1	4	5	5	5	5	5	5	4	5	5	3	3	5	4	4	5	5	4	3	2	5	4	3
	19	1	2	0	0	7	60	7	60	5040	4	4	4	4	4	4	4	4	4	4	4	1	1	4	4	3	4	4	5	4	4	5	5	4	5	4	4	4	4	5	5	5	5	5	5	5	5	5	5
	19	1	2	0	0	7	60	7	60	5040	4	4	4	4	4	4	4	4	4	4	4	1	1	4	4	3	4	4	5	4	4	5	5	4	5	4	4	4	4	5	5	5	5	5	5	5	5	5	5
	18	1	2	2	0	0	0	7	90	5040	4	3	2	4	2	3	4	4	3	4	4	2	5	3	3	3	4	4	3	5	5	4	4	3	5	5	3	5	5	5	5	5	5	4	5	2	2	3	5
	18	1	2	2	0	0	0	7	90	5040	4	3	2	4	2	3	4	4	3	4	4	2	5	3	3	3	4	4	3	5	5	4	4	3	5	5	3	5	5	5	5	5	5	4	5	2	2	3	5
	19	1	2	1	0	0	0	7	90	5040	2	2	3	2	2	2	2	3	4	3	3	2	4	2	4	2	3	2	3	4	3	4	5	3	3	4	2	5	3	5	4	3	3	4	2	2	4	5	1
	20	1	2	0	0	0	0	7	90	5040	3	2	3	3	3	2	3	3	3	3	3	2	4	3	4	2	3	3	3	4	4	5	4	3	4	4	3	5	3	4	3	5	4	3	4	4	3	5	3
	22	1	2	0	0	0	0	7	90	5040	4	4	4	4	4	2	4	4	3	3	4	4	4	2	2	3	4	3	4	4	5	5	4	4	4	5	5	5	4	4	4	5	4	5	5	4	4	3	3
	19	1	2	0	0	0	0	7	90	5040	4	4	3	4	4	4	4	4	4	4	5	1	5	1	5	1	5	5	5	5	4	5	4	4	5	5	4	5	3	4	5	5	5	5	5	4	5	4	4
	19	1	2	0	0	0	0	7	90	5040	4	4	3	4	4	4	4	4	4	4	5	1	5	1	5	1	5	5	5	5	4	5	4	4	5	5	4	5	3	4	5	5	5	5	5	4	5	4	4
	18	1	2	0	0	3	180	3	120	5040	2	4	4	4	1	1	1	1	2	1	4	1	5	2	1	2	4	4	3	5	5	5	5	4	5	5	5	5	4	5	5	5	5	5	4	5	4	1	5
	18	1	1	0	0	1	0	7	90	5040	4	4	4	4	4	3	4	4	4	3	3	1	4	4	3	2	5	4	3	5	4	4	5	3	5	4	5	5	5	2	5	5	5	5	5	2	4	4	4
	19	1	1	0	0	0	0	7	90	5040	4	4	4	3	3	4	4	4	4	3	3	3	3	3	3	3	3	5	5	4	4	4	4	4	5	5	3	4	4	4	3	5	5	5	5	5	5	3	3
	19	1	1	0	0	0	0	7	90	5040	4	4	4	3	3	4	4	4	4	3	3	3	3	3	3	3	3	5	5	4	4	4	4	4	5	5	3	4	4	4	3	5	5	5	5	5	5	3	3
	18	1	1	0	0	0	0	7	90	5040	4	3	3	2	3	2	4	2	1	4	3	4	3	4	3	5	3	2	1	4	1	5	4	3	5	5	2	5	5	4	1	4	5	3	4	1	5	3	2
	18	1	1	0	30	0	0	7	90	5040	4	3	3	3	4	3	4	3	3	3	4	3	3	2	3	2	4	4	4	3	4	5	5	4	5	4	5	5	4	5	3	5	5	3	5	5	4	5	4
	19	1	1	0	0	0	0	7	90	5040	4	4	4	4	4	3	4	3	1	4	4	2	3	3	4	3	4	2	5	5	4	5	5	5	5	5	5	5	5	3	2	5	5	5	5	5	3	5	3
	19	1	1	0	0	0	0	7	90	5040	2	2	3	4	4	2	2	3	3	3	2	2	3	2	1	4	2	2	4	3	3	5	4	2	3	4	1	5	3	3	3	4	3	2	5	5	4	5	1
	20	1	1	0	0	0	0	7	90	5040	2	2	1	1	3	3	2	3	3	1	4	2	4	2	3	3	4	5	5	3	3	4	4	3	4	5	4	2	5	2	5	4	4	4	5	3	2	3	1
	19	1	1	0	0	0	0	7	90	5040	2	2	3	3	3	3	3	3	1	3	5	1	4	3	2	4	4	4	5	5	4	4	4	5	4	5	5	3	5	5	5	5	5	5	4	2	3	3	4
	19	1	1	0	0	0	0	7	90	5040	2	2	3	3	3	3	3	3	1	3	5	1	4	3	2	4	4	4	5	5	4	4	4	5	4	5	5	3	5	5	5	5	5	5	4	2	3	3	4
	19	1		0	0	0	0	7	90	5040	3	3	3	2	2	3	4	2	3	3	4	2	3	2	3	2	3	4	4	3	4	5	5	4	5	5	5	5	5	3	5	5	5	5	5	5	5	5	3
	25	1		0	0	0	0	7	90	5040	4	4	3	3	4	4	4	4	4	3	5	2	5	2	4	1	4	5	5	5	4	5	5	5	5	5	5	5	5	5	5	5	5	5	5	5	5	5	5
	25	1		0	0	0	0	7	90	5040	4	4	3	3	4	4	4	4	4	3	5	2	5	2	4	1	4	5	5	5	4	5	5	5	5	5	5	5	5	5	5	5	5	5	5	5	5	5	5
	20	2	3	0	0	0	0	7	90	5040	4	4	4	4	4	4	4	4	4	4	4	3	4	3	4	3	5	4	4	4	4	5	5	4	5	5	4	4	4	4	5	5	5	4	5	4	5	5	3
	20	2	3	0	0	0	0	7	90	5040	4	4	4	4	4	4	4	4	4	4	4	3	4	3	4	3	5	4	4	4	4	5	5	4	5	5	4	4	4	4	5	5	5	4	5	4	5	5	3
	20	2	3	0	0	0	0	7	90	5040	4	4	4	4	4	4	4	4	4	4	4	3	4	3	4	3	5	4	4	4	4	5	5	4	5	5	4	4	4	4	5	5	5	4	5	4	5	5	3
	18	2	3	0	0	0	0	7	90	5040	3	3	3	4	3	3	3	4	1	3	5	1	5	1	1	1	5	4	4	5	4	4	5	3	5	5	3	4	4	3	4	5	5	4	4	4	3	4	4
	20	2	2	0	0	1	0	7	90	5040	3	3	2	4	4	4	4	4	4	4	5	1	5	1	2	3	5	4	5	5	5	5	5	5	5	5	3	5	5	4	5	5	5	5	5	5	5	5	5
	18	2	2	0	0	0	0	7	90	5040	2	2	3	3	2	2	3	2	2	2	2	3	3	3	2	3	2	4	5	4	4	3	4	2	5	4	2	3	2	2	4	5	3	3	3	1	3	2	2
	18	2	2	0	0	0	0	7	90	5040	2	2	3	3	2	2	3	2	2	2	2	3	3	3	2	3	2	4	5	4	4	3	4	2	5	4	2	3	2	2	4	5	3	3	3	1	3	2	2
	18	2	2	0	0	0	0	7	90	5040	2	2	3	3	2	2	3	2	2	2	2	3	3	3	2	3	2	4	5	4	4	3	4	2	5	4	2	3	2	2	4	5	3	3	3	1	3	2	2
	20	2	2	0	0	0	0	7	90	5040	4	3	3	4	4	3	3	3	3	3	3	3	3	3	2	4	4	3	4	2	2	5	3	3	5	5	4	5	5	3	5	5	5	3	5	1	3	4	4
	19	2	1	0	0	3	0	7	90	5040	4	4	4	3	4	4	4	4	4	4	4	1	5	1	5	2	5	5	5	5	5	5	5	5	5	5	4	5	5	5	2	3	5	5	5	5	5	5	5
	19	2	1	0	0	0	0	7	90	5040	2	2	3	4	4	1	4	4	2	4	4	1	1	5	1	3	4	2	5	3	2	5	5	3	5	5	1	5	2	2	5	5	5	5	5	5	5	5	5
	19	2	1	0	0	0	0	7	90	5040	2	2	3	4	4	1	4	4	2	4	4	1	1	5	1	3	4	2	5	3	2	5	5	3	5	5	1	5	2	2	5	5	5	5	5	5	5	5	5
	20	2	1	0	0	0	0	7	90	5040	3	2	2	2	3	2	2	2	3	3	3	5	4	3	3	3	4	3	4	5	4	5	5	4	5	5	5	5	4	4	5	5	5	4	5	5	5	4	4
	20	2	1	0	0	0	0	7	90	5040	3	2	2	2	3	2	2	2	3	3	3	5	4	3	3	3	4	3	4	5	4	5	5	4	5	5	5	5	4	4	5	5	5	4	5	5	5	4	4
	18	2	1	0	0	0	0	7	90	5040	4	4	3	4	4	4	3	4	4	3	3	4	3	4	5	4	5	5	4	5	4	5	5	4	5	5	3	5	5	5	5	5	5	5	5	5	1	5	4
	20	2	1	0	0	0	0	7	90	5040	2	2	2	1	3	2	2	1	1	1	4	1	5	3	2	2	3	2	4	3	2	5	2	3	4	1	2	3	2	4	5	3	3	2	2	4	2	2	3
	18	2	1	0	0	0	0	7	90	5040	3	3	3	3	3	3	3	3	3	3	2	4	4	2	3	3	4	4	5	5	4	3	4	4	5	3	5	4	5	5	5	5	5	5	5	5	4	4	5
	19	2	1	0	0	0	0	7	90	5040	3	2	1	3	4	3	4	2	2	3	4	2	3	2	3	1	2	4	5	5	4	5	5	4	5	5	3	5	5	5	5	5	5	4	5	2	5	5	4
	19	2	1	0	0	0	0	7	90	5040	3	2	1	3	4	3	4	2	2	3	4	2	3	2	3	1	2	4	5	5	4	5	5	4	5	5	3	5	5	5	5	5	5	4	5	2	5	5	4
	19	2	1	0	0	7	180	0	120	5040	3	3	2	4	4	2	4	3	3	2	5	2	4	2	2	1	4	4	4	5	5	5	5	4	3	4	4	5	5	4	5	5	4	4	5	5	5	3	2
	18	2	1	0	0	1	60	5	120	5040	2	3	2	3	2	2	2	3	3	4	5	2	4	1	3	2	4	3	2	2	3	5	2	2	5	5	4	5	4	5	5	5	5	4	4	5	3	4	5
	20	1	3	4	120	1	30	7	60	5064	4	4	3	3	3	4	4	3	3	4	1	2	2	4	2	4	3	3	5	2	2	5	5	5	5	5	5	5	4	4	5	5	5	5	5	5	5	5	5
	26	1	2	3	60	0	0	7	80	5074	3	2	3	4	4	4	3	3	3	4	5	1	5	1	5	1	4	5	5	5	5	5	5	5	5	4	4	5	5	5	5	5	5	4	4	1	5	5	5
	19	1	2	0	0	3	90	5	100	5080	2	2	4	4	4	4	4	2	4	4	3	4	2	5	2	3	4	2	4	5	5	5	5	2	5	5	5	5	5	2	5	5	5	2	5	4	2	5	4
	19	1	3	5	90	1	60	7	60	5085	2	2	2	3	4	3	4	3	3	3	5	2	2	2	2	3	4	4	5	4	5	5	5	5	5	4	5	4	5	5	5	5	4	5	2	4	5	4	5
	20	2	3	1	15	2	30	5	120	5089.5	4	2	2	4	4	3	4	4	3	4	1	4	1	4	1	3	1	5	5	4	2	4	4	4	4	4	4	4	4	4	4	4	3	2	2	2	1	1	5
	20	2	3	1	15	2	30	5	120	5089.5	4	2	2	4	4	3	4	4	3	4	1	4	1	4	1	3	1	5	5	4	2	4	4	4	4	4	4	4	4	4	4	4	3	2	2	2	1	1	5
	20	1	2	1	62	2	240	6	62	5100.6	4	4	4	4	4	4	4	4	4	4	4	4	4	4	4	4	1	3	3	3	3	3	2	3	3	4	4	4	2	3	3	3	3	3	3	3	3	3	3
	20	1	2	1	62	2	240	6	62	5100.6	4	4	4	4	4	4	4	4	4	4	4	4	4	4	4	4	1	3	3	3	3	3	2	3	3	4	4	4	2	3	3	3	3	3	3	3	3	3	3
	18	1	2	1	240	1	120	2	240	5112	2	3	4	1	1	1	4	2	4	4	1	1	1	5	1	5	1	1	5	5	1	5	5	5	5	5	5	5	5	3	4	4	3	2	5	5	5	5	5
	18	1	2	1	240	1	120	2	240	5112	2	3	4	1	1	1	4	2	4	4	1	1	1	5	1	5	1	1	5	5	1	5	5	5	5	5	5	5	5	3	4	4	3	2	5	5	5	5	5
	33	2	4	1	60	1	30	5	120	5118	4	4	3	4	4	4	4	4	4	4	5	1	5	1	5	1	4	3	5	5	5	5	5	4	5	5	4	5	5	5	5	5	5	5	4	2	5	5	4
	20	2	2	3	180	0	0	7	60	5142	4	4	4	4	4	4	4	4	3	3	5	1	5	3	4	1	5	5	5	5	5	5	5	4	5	5	5	5	5	5	5	5	5	5	5	5	5	5	5
	18	1	2	1	15	1	15	7	90	5149.5	2	2	2	2	2	4	2	2	2	4	2	3	3	2	2	3	4	3	3	5	3	5	5	5	5	2	4	5	5	5	4	5	5	5	5	5	4	4	2
	18	1	2	1	15	1	15	7	90	5149.5	2	2	2	2	2	4	2	2	2	4	2	3	3	2	2	3	4	3	3	5	3	5	5	5	5	2	4	5	5	5	4	5	5	5	5	5	4	4	2
	18	1	2	1	15	1	15	7	90	5149.5	2	2	2	2	2	4	2	2	2	4	2	3	3	2	2	3	4	3	3	5	3	5	5	5	5	2	4	5	5	5	4	5	5	5	5	5	4	4	2
	18	1	1	0	0	5	90	7	60	5160	3	3	4	4	4	4	3	3	3	3	4	2	4	1	3	2	4	4	4	5	5	5	5	5	5	4	5	5	5	5	5	5	5	5	5	4	5	4	4
	19	1	0	0	0	1	30	7	90	5160	3	3	4	4	4	3	3	2	3	3	2	4	3	3	1	1	2	4	5	5	4	3	4	2	5	3	4	4	2	3	4	4	5	4	5	4	3	2	2
	20	2	2	0	0	1	30	7	90	5160	3	2	3	3	3	3	3	3	3	3	5	4	5	2	3	1	3	2	4	5	5	4	5	5	4	5	5	5	5	5	5	5	5	5	5	5	5	5	5
	20	2	2	0	0	1	30	7	90	5160	3	2	3	3	3	3	3	3	3	3	5	4	5	2	3	1	3	2	4	5	5	4	5	5	4	5	5	5	5	5	5	5	5	5	5	5	5	5	5
	20	2	2	0	0	1	30	7	90	5160	2	3	3	2	3	3	2	2	2	3	3	3	3	3	2	4	2	3	3	3	3	4	4	4	4	4	4	5	5	5	5	4	4	5	4	4	5	5	4
	20	2	2	0	0	1	30	7	90	5160	2	3	3	2	3	3	2	2	2	3	3	3	3	3	2	4	2	3	3	3	3	4	4	4	4	4	4	5	5	5	5	4	4	5	4	4	5	5	4
	22	1	3	2	60	2	120	4	120	5196	2	3	3	3	3	2	3	2	2	2	3	4	3	3	3	3	4	2	3	3	3	5	3	3	4	4	3	5	5	3	3	5	5	3	4	5	5	4	4
	19	1	2	2	60	0	0	5	120	5196	4	3	3	2	4	3	3	3	4	2	5	3	5	4	4	5	4	3	5	4	5	3	4	4	3	4	5	5	4	3	4	5	5	4	3	3	4	3	4
	20	1	2	1	120	0	0	5	120	5196	3	3	3	2	3	2	3	2	2	2	5	2	4	2	3	2	2	5	5	3	3	5	3	4	4	4	3	4	5	5	5	5	5	5	5	5	4	5	3
	20	1	2	1	120	0	0	5	120	5196	3	3	3	2	3	2	3	2	2	2	5	2	4	2	3	2	2	5	5	3	3	5	3	4	4	4	3	4	5	5	5	5	5	5	5	5	4	5	3
	21	2	2	2	60	1	0	5	120	5196	3	4	3	4	3	4	3	4	3	4	5	5	5	5	5	5	4	5	5	4	5	4	5	5	4	5	5	5	4	4	5	4	5	3	4	5	5	4	5
	21	2	2	2	60	1	0	5	120	5196	3	4	3	4	3	4	3	4	3	4	5	5	5	5	5	5	4	5	5	4	5	4	5	5	4	5	5	5	4	4	5	4	5	3	4	5	5	4	5
	19	2	2	1	120	2	120	2	240	5196	4	4	3	3	3	3	3	3	3	3	4	2	4	2	4	2	4	4	4	4	4	4	4	4	4	4	4	4	4	4	4	4	4	4	4	4	4	4	4
	19	2	2	1	120	2	120	2	240	5196	4	4	3	3	3	3	3	3	3	3	4	2	4	2	4	2	4	4	4	4	4	4	4	4	4	4	4	4	4	4	4	4	4	4	4	4	4	4	4
	19	2	1	1	120	0	0	5	120	5196	3	3	3	3	3	3	3	3	3	3	4	4	4	3	4	3	3	3	3	4	3.5	3	5	4	3	2	3	3	4	4	5	4	3	3	3	3	4	3	2
	21	2	1	1	54	0	0	7	90	5218.2	3	3	4	2	3	3	3	4	3	2	4	3	4	3	4	1	2	2	5	3	2	5	4	5	5	4	4	5	5	5	4	5	5	4	5	2	4	5	4
	20	1	3	6	70	6	40	6	60	5226	3	3	4	4	4	3	4	4	4	4	4	2	5	2	3	4	5	5	5	5	4	5	5	5	5	5	5	5	2	5	5	5	5	5	5	4	5	5	5
	22	2	3	1	60	4	0	7	90	5238	3	3	3	2	2	2	3	2	3	2	2	4	2	3	2	4	2	2	2	3	3	3	3	2	5	3	2	3	4	4	2	2	4	3	2	2	2	4	2
	22	2	3	1	60	4	0	7	90	5238	3	3	3	2	2	2	3	2	3	2	2	4	2	3	2	4	2	2	2	3	3	3	3	2	5	3	2	3	4	4	2	2	4	3	2	2	2	4	2
		2	2	2	30	3	120	5	90	5238	3	3	3	3	2	2.78147512864494	4	3	3	3	4	2	3	3	4	3	4	4	3.940467997247075	4	3	4.334482758620689	4	4	4.27492238703001	4.100759144237405	4	4.147433689286944	4	3.9703550499827647	4.134137931034482	4.362068965517241	5	3.964839710444674	4.05146804835924	3.665400552486188	3.857339765678842	3.8676774638180564	3.5884588804422943
		2	2	2	30	3	120	5	90	5238	3	3	3	3	2	2.78147512864494	4	3	3	3	4	2	3	3	4	3	4	4	3.940467997247075	4	3	4.334482758620689	4	4	4.27492238703001	4.100759144237405	4	4.147433689286944	4	3.9703550499827647	4.134137931034482	4.362068965517241	5	3.964839710444674	4.05146804835924	3.665400552486188	3.857339765678842	3.8676774638180564	3.5884588804422943
	23	1	4	6	120	4	120	1	120	5256	3	3	4	4	3	2	3	3	3	4	5	3	5	2	3	2	5	5	5	5	4	4	5	4	3	4	3	5	4	3	2	5	5	3	5	1	5	5	4
	18	2	2	1	30	1	30	7	90	5259	4	4	4	2	3	1	2	2	3	2	1	5	1	5	3	5	4	4	4	3	3	5	4	4	4	5	3	5	5	5	2	5	5	4	4	4	5	4	3
	18	2	2	1	30	1	30	7	90	5259	4	4	4	2	3	1	2	2	3	2	1	5	1	5	3	5	4	4	4	3	3	5	4	4	4	5	3	5	5	5	2	5	5	4	4	4	5	4	3
	19	1	3	6	60	3	60	7	60	5268	4	3	2	3	2	3	4	2	3	2	4	2	4	2	2	2	4	4	4	5	4	5	5	4	5	2	3	5	5	5	5	5	4	5	5	5	5	5	5
	21	1	4	0	0	2	60	5	120	5280	2	2	3	3	4	2	2	3	2	3	4	2	3	2	4	2	4	3	3	5	5	5	3	2	5	5	2	4	5	3	3	5	5	4	5	2	4	4	2
	22	2	4	1	0	2	60	5	120	5280	4	3	4	1	4	3	3	2	3	4	2	3	4	3	4	2	5	4	1	2	2	1	2	3	4	5	5	4	3	2	1	2	2	2	3	3	4	4	5
	21	2	3	2	0	4	120	7	60	5280	3	2	3	3	3	2	3	3	2	3	2	4	1	3	2	3	4	3	4	3	3	3	3	3	4	3	3	3	3	4	3	4	3	3	3	4	3	2	3
	19	2	2	0	0	4	120	7	60	5280	3	3	2	3	4	2	3	4	4	3	5	1	5	1	5	1	4	3	3	5	5	5	5	4	3	4	4	2	5	5	5	5	4	4	4	4	4	5	2
	19	2	2	0	0	4	120	7	60	5280	3	3	2	3	4	2	3	4	4	3	5	1	5	1	5	1	4	3	3	5	5	5	5	4	3	4	4	2	5	5	5	5	4	4	4	4	4	5	2
	18	2	2	2	0	1	60	7	90	5280	3	3	2	1	3	2	3	2	2	2	3	4	4	3	4	3	3	4	5	4	2	5	4	5	5	3	5	5	5	4	5	5	5	4	5	4	3	4	4
	18	2	2	2	0	1	60	7	90	5280	3	3	2	1	3	2	3	2	2	2	3	4	4	3	4	3	3	4	5	4	2	5	4	5	5	3	5	5	5	4	5	5	5	4	5	4	3	4	4
	21	2	2	0	0	2	110	5	110	5280	3	3	3	3	4	3	2	3	2	2	3	3	3	2	4	2	4	4	4	3	3	5	4	5	4	5	5	5	5	5	5	4	4	4	5	3	3	4	4
	19	2	2	0	0	1	120	5	120	5280	3	3	3	2	2	2	2	2	2	2	3	3	3	3	3	3	3	2	3	3	2	4	4	3	3	3	2	2	3	3	4	4	4	3	3	3	2	3	4
	19	2	2	0	0	1	120	5	120	5280	3	3	3	2	2	2	2	2	2	2	3	3	3	3	3	3	3	2	3	3	2	4	4	3	3	3	2	2	3	3	4	4	4	3	3	3	2	3	4
	19	2	2	0	0	1	120	5	120	5280	3	3	3	2	2	2	2	2	2	2	3	3	3	3	3	3	3	2	3	3	2	4	4	3	3	3	2	2	3	3	4	4	4	3	3	3	2	3	4
	21	1	3	7	120	0	0	7	45	5292	3	3	3	3	5	3	3	5	3	2	5	2	5	2	5	1	4	4	5	5	3	4	4	3	5	5	5	5	5	3	4	5	3	3	2	5	5	5	4
	20	2	2	5	60	0	0	6	90	5310	2	2	2	2	4	3	3	3	2	2	3	3	3	3	3	2	5	4	4	4	4	5	5	5	4	4	5	5	5	4	4	5	5	4	5	4	4	4	5
	20	2	2	5	60	0	0	6	90	5310	2	2	2	2	4	3	3	3	2	2	3	3	3	3	3	2	5	4	4	4	4	5	5	5	4	4	5	5	5	4	4	5	5	4	5	4	4	4	5
	20	2	2	5	75	2	70	4	110	5317.5	2	1	2	3	3	3	2	1	1	2	3	2	4	3	2	2	4	2	4	4	2	5	4	2	5	4	5	4	5	4	5	5	4	5	2	2	4	5	5
	22	1	3	5	120	3	140	7	30	5340	4	4	4	4	4	4	4	4	4	4	5	1	5	1	5	1	5	5	5	5	5	4	5	5	5	5	5	5	5	5	5	5	5	5	5	5	5	5	5
	18	1	2	5	120	0	0	7	60	5340	4	4	3	3	3	2	3	4	4	3	3	1	3	2	4	1	4	5	5	4	3	5	5	5	5	4	4	4	5	5	5	5	5	3	5	4	3	4	5
	18	1	2	1	62	2	90	3	184	5340.6	4	4	4	4	4	4	4	4	4	4	5	5	5	5	5	5	5	5	5	5	5	5	5	5	5	5	5	4	3	4	3	4	3	5	3	3	4	5	3
	18	1	2	1	62	2	90	3	184	5340.6	4	4	4	4	4	4	4	4	4	4	5	5	5	5	5	5	5	5	5	5	5	5	5	5	5	5	5	4	3	4	3	4	3	5	3	3	4	5	3
	20	1	2	5	150	0	0	4	90	5355	3	4	4	1	2	3	3	3	2	4	3	5	5	4	2	3	5	3	4	4	5	2	4	2	1	5	5	4	5	5	3	5	5	4	3	3	5	3	1
	17	1	2	2	50	0	0	7	90	5370	3	3	3	3	4	4	3	4	4	3	4	1	5	1	4	1	4	3	4	5	4	5	5	4	5	4	3	4	4	4	4	5	5	4	5	4	4	4	4
	17	1	2	2	50	0	0	7	90	5370	3	3	3	3	4	4	3	4	4	3	4	1	5	1	4	1	4	3	4	5	4	5	5	4	5	4	3	4	4	4	4	5	5	4	5	4	4	4	4
	19	2	2	1	30	2	30	7	90	5379	3	3	3	2	3	2	2	2	1	2	3	2	3	2	3	2	3	2	2	2	2	5	4	4	4	4	4	4	5	4	4	4	4	4	4	2	2	4	4
	19	2	2	1	30	2	30	7	90	5379	3	3	3	2	3	2	2	2	1	2	3	2	3	2	3	2	3	2	2	2	2	5	4	4	4	4	4	4	5	4	4	4	4	4	4	2	2	4	4
	19	2	2	1	30	2	30	7	90	5379	3	3	3	2	3	2	2	2	1	2	3	2	3	2	3	2	3	2	2	2	2	5	4	4	4	4	4	4	5	4	4	4	4	4	4	2	2	4	4
	19	1	2	0	0	3	150	5	90	5400	4	3	3	2	4	3	2	2	2	2	4	2	4	2	3	2	4	4	4	4	4	4	4	4	4	4	4	3	4	4	4	3	4	3	3	3	4	4	4
	19	1	2	0	0	3	150	5	90	5400	4	3	3	2	4	3	2	2	2	2	4	2	4	2	3	2	4	4	4	4	4	4	4	4	4	4	4	3	4	4	4	3	4	3	3	3	4	4	4
	20	1	2	5	120	1	20	7	60	5420	2	2	2	1	3	3	2	2	2	2	4	2	4	4	2	2	3	4	4	4	3	4	4	5	5	4	4	4	4	3	4	5	4	4	4	4	4	3	3
	20	1	2	4	120	1	120	7	60	5424	4	3	3	3	3	3	3	3	3	3	4	2	4	4	4	2	4	4	3	4	4	4	4	4	4	4	4	3	4	4	4	5	4	3	3	4	4	4	4
	20	1	2	4	120	1	120	7	60	5424	4	3	3	3	3	3	3	3	3	3	4	2	4	4	4	2	4	4	3	4	4	4	4	4	4	4	4	3	4	4	4	5	4	3	3	4	4	4	4
	20	1	1	4	120	2	60	7	60	5424	3	3	3	3	4	3	4	2	3	3	5	3	4	2	4	1	4	5	4	4	3	5	4	4	4	5	5	5	3	4	5	5	4	3	3	2	3	4	5
	23	1	3	1	120	0	0	7	90	5436	3	3	3	4	4	2	3	3	3	2	4	2	4	2	3	2	2	2	4	4	4	5	5	2	4	4	1	4	4	4	3	5	4	4	4	2	4	4	3
	20	2	3	2	60	0	0	7	90	5436	2	3	2	2	2	3	3	2	2	2	1	1	4	2	5	1	4	4	4	5	3	1	5	3	4	5	5	5	5	4	4	4	5	4	5	4	4	3	4
	20	2	3	2	60	0	0	7	90	5436	2	3	2	2	2	3	3	2	2	2	1	1	4	2	5	1	4	4	4	5	3	1	5	3	4	5	5	5	5	4	4	4	5	4	5	4	4	3	4
	20	2	3	2	60	0	0	7	90	5436	2	3	2	2	2	3	3	2	2	2	1	1	4	2	5	1	4	4	4	5	3	1	5	3	4	5	5	5	5	4	4	4	5	4	5	4	4	3	4
	19	2	2	1	90	1	30	7	90	5457	3	2	3	3	3	3	3	3	2	3	1	4	1	3	1	4	2	1	4	4	4	4	4	2	5	3	3	3	4	4	5	5	3	4	2	3	4	2	3
	20	2	3	5	120	4	60	7	45	5460	3	3	2	2	3	3	3	3	4	3	4	2	4	2	4	2	4	5	4	4	5	4	5	4	4	4	5	4	5	5	4	4	4	5	4	5	4	4	5
	19	1	3	1	60	1	60	7	90	5478	3	3	2	3	3	2	3	3	3	4	3	3	4	3	2	3	4	4	4	4	3	4	5	4	5	5	5	5	5	5	4	5	5	4	5	4	5	3	2
	19	1	3	1	60	1	60	7	90	5478	3	3	2	3	3	2	3	3	3	4	3	3	4	3	2	3	4	4	4	4	3	4	5	4	5	5	5	5	5	5	4	5	5	4	5	4	5	3	2
	19	1	3	1	60	1	60	7	90	5478	3	3	2	3	3	2	3	3	3	4	3	3	4	3	2	3	4	4	4	4	3	4	5	4	5	5	5	5	5	5	4	5	5	4	5	4	5	3	2
	20	1	3	5	120	5	120	7	20	5500	4	4	4	4	2	1	3	4	4	4	3	4	2	4	1	4	1	3	3	3	2	3	3	3	5	4	3	4	4	3	3	3	3	4	4	4	2	2	3
	20	1	3	5	120	5	120	7	20	5500	4	4	4	4	2	1	3	4	4	4	3	4	2	4	1	4	1	3	3	3	2	3	3	3	5	4	3	4	4	3	3	3	3	4	4	4	2	2	3
	21	2	4	5	120	5	120	7	20	5500	3	3	3	4	3	3	4	3	4	3	3	4	3	4	5	3	4	5	4	4	3	5	5	4	5	4	5	5	4	5	4	5	4	5	5	4	4	5	4
	18	1	1	3	120	2	120	7	60	5508	4	4	3	4	3	2	4	4	3	3	4	3	4	1	4	2	4	4	5	5	4	5	5	1	5	5	4	5	5	5	5	5	5	4	2	2	3	4	4
	19	2	1	3	120	1	180	5	90	5508	4	4	3	4	4	2	3	4	4	3	2	3	5	5	3	5	4	3	5	5	5	5	5	4	5	5	4	5	5	5	5	5	5	3	5	5	4	3	3
	21	2	1	0	0	4	30	7	90	5520	2	2	2	2	3	1	3	2	2	3	4	2	4	3	3	2	2	1	4	4	2	4	2	4	4	4	2	4	4	4	4	4	4	2	4	5	3	4	4
	20	2	3	1	150	3	0	7	90	5535	3	2	3	2	3	3	3	3	2	2	3	4	3	3	3	3	3	2	4	3	3	4	4	4	4	3	3	3	4	2	5	5	4	4	4	4	4	2	4
	20	2	3	1	150	3	0	7	90	5535	3	2	3	2	3	3	3	3	2	2	3	4	3	3	3	3	3	2	4	3	3	4	4	4	4	3	3	3	4	2	5	5	4	4	4	4	4	2	4
	20	2	3	1	150	3	0	7	90	5535	3	2	3	2	3	3	3	3	2	2	3	4	3	3	3	3	3	2	4	3	3	4	4	4	4	3	3	3	4	2	5	5	4	4	4	4	4	2	4
	21	1	2	4	120	6	60	7	45	5544	4	4	2	4	3	3	3	4	3	2	3	3	3	2	3	1	5	4	3	5	4	1	4	2	5	4	4	1	4	5	5	5	5	5	2	5	3	2	1
	21	1	2	4	120	6	60	7	45	5544	4	4	2	4	3	3	3	4	3	2	3	3	3	2	3	1	5	4	3	5	4	1	4	2	5	4	4	1	4	5	5	5	5	5	2	5	3	2	1
	18	1	2	2	0	0	0	5	140	5600	2	2	2	2	3	3	3	2	3	4	2	3	4	4	3	4	3	3	3	3	3	4	4	4	4	3	4	4	3	3	3	4	4	4	4	3	4	3	3
	18	1	2	2	0	0	0	5	140	5600	2	2	2	2	3	3	3	2	3	4	2	3	4	4	3	4	3	3	3	3	3	4	4	4	4	3	4	4	3	3	3	4	4	4	4	3	4	3	3
	19	1		1	0	0	0	7	100	5600	2	2	2	2	2	3	3	2	3	3	3	3	4	4	3	3	3	2	3	3	2	3	4	3	5	4	3	5	4	3	4	5	3	3	3	3	4	4	4
	19	1		1	0	0	0	7	100	5600	2	2	2	2	2	3	3	2	3	3	3	3	4	4	3	3	3	2	3	3	2	3	4	3	5	4	3	5	4	3	4	5	3	3	3	3	4	4	4
	18	2	2	0	0	0	0	7	100	5600	3	3	3	3	3	3	3	3	3	3	3	3	3	2	1	1	4	4	4	4	2	5	3	4	5	4	5	5	5	4	5	5	5	5	5	4	4	4	4
	19	1	2	1	180	0	0	7	90	5634	4	4	4	3	3	3	4	3	2	3	4	2	4	3	2	3	3	4	5	4	3	5	5	3	5	4	5	5	5	5	5	5	5	5	5	2	4	5	5
	18	1	1	3	60	1	60	5	120	5634	4	4	3	4	4	4	4	4	4	4	5	1	5	1	5	1	5	4	5	5	5	5	5	5	5	5	4	4	4	5	5	5	5	5	5	5	5	5	4
	18	1	1	3	60	1	60	5	120	5634	4	4	3	4	4	4	4	4	4	4	5	1	5	1	5	1	5	4	5	5	5	5	5	5	5	5	4	4	4	5	5	5	5	5	5	5	5	5	4
	19	1	2	2	60	2	60	5	120	5676	4	4	4	4	3	1	3	3	4	3	4	1	4	3	3	1	5	5	4	4	4	5	5	2	5	4	4	4	5	5	5	5	5	5	1	4	5	5	5
	19	1	2	2	60	2	60	5	120	5676	4	4	4	4	3	1	3	3	4	3	4	1	4	3	3	1	5	5	4	4	4	5	5	2	5	4	4	4	5	5	5	5	5	5	1	4	5	5	5
	19	1	2	2	60	2	60	5	120	5676	4	4	4	4	3	1	3	3	4	3	4	1	4	3	3	1	5	5	4	4	4	5	5	2	5	4	4	4	5	5	5	5	5	5	1	4	5	5	5
	19	1	2	1	120	1	120	5	120	5676	4	4	4	4	4	4	4	4	4	4	4	4	4	4	4	4	4	4	4	4	4	5	5	5	5	5	5	5	4	4	4	5	5	5	5	5	5	5	5
	19	2	1	3	60	1	15	7	90	5694	2	2	3	4	3	2	3	4	2	2	3	2	4	5	3	4	4	2	5	4	3	5	3	3	3	3	3	5	3	2	2	5	5	5	2	1	3	2	3
	18	1	1	6	120	0	0	7	60	5736	3	3	3	4	4	2	3	3	3	2	4	2	3	2	3	2	4	4	5	5	4	5	5	4	5	5	4	4	4	4	4	5	5	3	4	4	3	3	3
	19	2	2	6	120	0	0	7	60	5736	3	3	4	4	4	4	4	4	4	4	3	2	3	1	3	2	5	3	5	5	3	5	5	5	5	5	5	2	5	5	5	5	5	5	4	4	5	2	1
	19	1	1	0	0	0	0	6	120	5760	2	2	1	3	2	1	3	2	1	2	3	4	2	2	2	3	2	1	2	2	2	3	3	2	2	4	3	4	3	1	2	4	2	1	5	4	2	3	5
	20	1	1	0	0	0	0	6	120	5760	2	2	2	3	4	2.78147512864494	2	2	3	2	3	4	4	3	3	4	4	3	4	2	2	3	3	4	3	3	4	4	5	5	5	5	5	3	5	4	4	4	1
	19	1	1	0	0	0	0	6	120	5760	3	3	3	3	3	3	3	3	3	2	2	4	3	4	1	3	3	1	3	2	2	5	3	3	5	4	4	5	5	5	5	5	5	3	5	4	4	5	4
	21	2	3	0	0	0	0	6	120	5760	2	2	2	3	3	3	3	3	2	2	3	2	4	2	3	2	4	4	4	4	4	4	4	44	5	5	4	4	4	4	4	4	4	4	4	4	4	4	4
	22	2	5	0	0	0	0	6	120	5760	3	2	3	4	4	2	2	3	3	2	4	2	3	2	1	2	2	4	2	5	5	5	5	3	3	4	2	3	5	2	4	4	5	3	5	3	2	5	3
	24	2	4	0	0	0	0	6	120	5760	2	2	2	2	2	3	3	2	2	3	3	4	3	2	3	3	4	3	3	4	3	5	4	2	4	4	3	4	3	2	3	3	3	5	4	4	4	2	2
	38	2	4	0	0	0	0	3	240	5760	4	4	4	5	5	4	5	4	4	4	4	2	4	2	2	2	4	3	4	5	5	5	5	5	4	5	3	3	5	4	4	5	5	3	5	5	5	3	4
	19	2	2	0	0	0	0	6	120	5760	1	1	1	1	1	2	4	1	4	4	5	3	4	2	3	3	4	2	2	4	2	5	5	5	5	4	5	5	5	5	5	4	3	5	5	1	4	2	2
	20	2	2	0	0	0	0	4	180	5760	3	3	3	3	3	4	4	3	3	2	4	3	3	3	2	2	3	4	4	4	2	5	5	5	5	4	3	4	5	5	5	5	5	5	5	2	4	4	5
	23	1	4	4	75	2	75	7	75	5790	4	4	4	4	4	4	4	4	4	4	5	2	5	2	5	2	5	5	5	5	4	4	4.081774081774082	4	5	5	5	5	5	5	5	5	5	5	4	4	5	4	5
	21	1	3	2	120	0	0	7	90	5832	2	3	3	2	4	3	2	3	3	4	4	3	3	3	4	3	4	3	4	4	3	4	5	2	4	5	3	4	4	4	5	4	4	4	4	4	4	4	3
	21	2	4	4	60	7	120	7	30	5832	4	3	4	4	4	3	3	4	3	4	5	2	5	2	4	1	3	2	5	5	5	5	5	5	5	5	5	5	5	5	4	4	5	3	5	4	5	5	2
	19	1	2	2	45	3	45	7	90	5877	4	3	3	1	2	1	1	2	2	2	3	3	2	3	2	2	4	2	3	4	2	5	4	4	3	4	4	4	4	4	5	4	5	5	5	5	2	3	3
	19	1	2	2	45	3	45	7	90	5877	4	3	3	1	2	1	1	2	2	2	3	3	2	3	2	2	4	2	3	4	2	5	4	4	3	4	4	4	4	4	5	4	5	5	5	5	2	3	3
	24	1	3	0	0	7	70	7	70	5880	4	2.8523972602739724	2.8743994509265614	2.9358710562414267	3.1652949245541837	2.78147512864494	2.9872983178853416	2.883904109589041	2.8423037367158037	2.8268175582990396	5	2.83339046966061	3.4840261078667125	2.758679958748711	3.101963486048915	2.7024340075419953	4	4	5	5	3	3	4	4	4	4	2	5	5	5	5	5	4	4	5	4	4	3	3
	19	1	2	1	90	0	0	7	100	5897	3	3	3	3	3	3	3	2	3	3	4	2	4	2	4	2	2	1	3	4	5	5	5	3	3	5	5	5	5	3	3	5	5	2	5	1	5	5	5
	18	1	2	4	120	4	60	7	60	5904	3	4	4	3	4	3	3	3	4	3	5	1	5	2	5	1	5	4	5	5	4	5	5	4	5	5	5	4	5	4	5	5	5	4	4	5	4	3	4
	20	1	2	3	90	0	0	7	90	5931	4	3	4	4	4	4	4	4	3	3	5	1	4	1	4	1	5	3	5	5	5	5	5	4	5	5	5	5	5	3	5	5	5	5	5	5	5	5	4
	22	2	3	3	90	0	0	7	90	5931	2	3	3	4	3	3	2	1	3	2	3	2	2	2	3	4	4	3	5	3	4	4	3	5	5	5	5	4	5	5	3	5	5	3.964839710444674	2	5	5	2	3.5884588804422943
	19	2	1	1	30	1	20	6	120	5939	3	3	3	4	4	4	3	2	3	3	3	2	4	4	1	2	4	2	5	4	3	5	4	5	5	5	4	3	5	5	5	4	5	5	3	4	4	2	5
	20	1	1	5	60	2	20	5	120	5950	4	4	4	2	3	3	3	4	2	2	3	4	3	5	2	4	4	5	4	5	2	5	5	5	5	5	5	5	5	5	4	5	5	4	4	2	3	5	5
	20	1	1	5	60	2	20	5	120	5950	4	4	4	2	3	3	3	4	2	2	3	4	3	5	2	4	4	5	4	5	2	5	5	5	5	5	5	5	5	5	4	5	5	4	4	2	3	5	5
	21	1	3	1	60	2	0	4	180	5958	4	4	4	4	4	4	4	4	4	4	3	4	5	2	2	4	5	3	5	5	4	5	5	3	5	5	5	5	4	5	5	5	5	5	5	4	5	5	3
	20	2	2	1	60	5	120	7	60	5958	2	2	3	3	2	2	2	3	3	2	5	2	4	3	3	2	3	3	4	4	2	3	3	2	4	3	2	3	4	4	3	3	3	4	4	3	2	3	3
	19	2	2	2	30	2	0	6	120	5958	1	2	4	2	2	2	3	3	3	3	3	2	2	2	3	2	4	2	5	5	4	5	5	4	5	5	4	4	5	5	5	5	5	5	2	2	5	5	4
	19	2	2	2	30	2	0	6	120	5958	1	2	4	2	2	2	3	3	3	3	3	2	2	2	3	2	4	2	5	5	4	5	5	4	5	5	4	4	5	5	5	5	5	5	2	2	5	5	4
	20	2	2	1	60	0	0	6	120	5958	4	4	4	3	3	1	4	4	4	3	5	1	5	5	1	3	3	5	5	5	5	5	5	3	5	5	3	5	5	5	5	5	5	5	5	5	5	5	5
	18	1	2	6	180	1	0	5	60	5964	3	3	3	2	3	2	3	4	3	3	4	3	3	3	4	4	3	4	4	4	3	5	4	4	5	4	4	4	4	4	4	4	5	4	4	3	4	4	4
	21	2	1	1	125	2	65	7	90	5972.5	3	2	4	4	4	3	3	3	2	1	3	4	4	2	3	2	4	3	5	3	3	4	3	3	5	4	4	3	2	3	5	5	3	4	4	5	2	2	2
	18	1	2	6	90	0	0	7	75	5982	3	2	3	4	3	3	3	3	2	2	3	4	4	2	3	3	4	3	5	5	4	5	4	3	44	3	4	4	5	4	5	5	4	4	5	4	3	3	4
	18	1	2	3	120	3	120	7	60	5988	2	3	2	3	2	4	4	4	4	3	4	3	2	4	4	5	3	2	3	4	4	3	3	3	4	4	3	4	4	4	3	4	4	3	2	2	3	3	2
	18	1	2	3	120	3	120	7	60	5988	2	3	2	3	2	4	4	4	4	3	4	3	2	4	4	5	3	2	3	4	4	3	3	3	4	4	3	4	4	4	3	4	4	3	2	2	3	3	2
	18	2	1	3	120	3	120	7	60	5988	3	4	4	4	4	3	4	3	4	3	4	2	4	2	4	2	3	2	4	4	4	4	3	5	3	5	4	5	5	5	3	4	5	4	4	2	4	3	4
	20	2	2	0	0	0	0	5	150	6000	2	3	3	2	3	2	4	3	3	4	3	3	3	2	2	4	2	4	5	3	4	5	4	3	4	4	4	5	5	4	4	5	4	4	5	5	4	5	4
	20	2	2	0	0	0	0	5	150	6000	2	3	3	2	3	2	4	3	3	4	3	3	3	2	2	4	2	4	5	3	4	5	4	3	4	4	4	5	5	4	4	5	4	4	5	5	4	5	4
	19	2	2	0	0	0	0	5	150	6000	3	3	3	4	4	4	4	4	3	3	5	3	5	2	4	3	5	3	4	4	4	3	5	3	4	5	3	5	5	3	5	4	5	5	5	4	5	3	4
	20	1	2	5	30	3	60	5	120	6015	3	3	3	3	3	3	3	3	4	3	3	4	3	4	3	3	4	3	4	3	3	4	3	3	4	4	4	5	4	4	4	5	5	4	5	3	3	4	4
	19	1	1	5	60	0	60	7	90	6030	3	3	1	4	3	3	4	3	2	3	4	3	5	2	3	3	1	4	4	4	3	3	4	5	4	5	3	3	4	5	5	5	4	4	5	2	3	3	3
	19	1	1	5	60	0	60	7	90	6030	3	3	1	4	3	3	4	3	2	3	4	3	5	2	3	3	1	4	4	4	3	3	4	5	4	5	3	3	4	5	5	5	4	4	5	2	3	3	3
	18	1	2	7	90	5	30	7	60	6039	2	2	4	3	4	3	3	3	4	3	1	4	1	2	3	1	5	4	4	5	5	5	4	3	5	5	5	5	5	4	5	4	4	4	5	3	3	2	3
	18	1	2	7	90	5	30	7	60	6039	2	2	4	3	4	3	3	3	4	3	1	4	1	2	3	1	5	4	4	5	5	5	4	3	5	5	5	5	5	4	5	4	4	4	5	3	3	2	3
	24	1	4	2	120	4	240	3	60	6072	3	3	3	4	4	1	2	4	3	2	3	2	3	3	1	1	2	5	2	5	4	3	5	2	5	5	3	5	5	2	3	5	5	3	3	4	5	3	4
	19	2	2	1	140	2	75	7	90	6102	4	3	2	4	4	4	4	4	4	4	5	1	5	1	5	1	5	2	5	5	5	5	5	5	5	5	5	4	5	5	5	5	4	5	5	5	5	5	5
	19	2	2	1	140	2	75	7	90	6102	4	3	2	4	4	4	4	4	4	4	5	1	5	1	5	1	5	2	5	5	5	5	5	5	5	5	5	4	5	5	5	5	4	5	5	5	5	5	5
	20	1	2	3	60	1	120	7	90	6114	2	3	4	3	4	3	3	4	3	2	3	4	2	3	2	3	4	5	4	5	3	4	4	5	5	5	4	4	4	3	5	5	5	4	5	5	3	4	3
	18	1	2	7	120	0	30	7	60	6132	4	3	2	4	4	3	4	4	3	4	4	1	4	1	4	2	4	5	5	5	5	3	5	4	5	4	5	4	5	5	4	5	5	5	4	5	4	4	3
	20	1	2	1	30	1	10	5	150	6139	4	4	4	4	4	4	4	4	4	4	5	5	5	5	5	5	4	2	4	3	1	5	4	4	4	5	4	4	5	5	3	4	4	4	4	4	4	4	4
	20	1	2	1	30	1	10	5	150	6139	4	4	4	4	4	4	4	4	4	4	5	5	5	5	5	5	4	2	4	3	1	5	4	4	4	5	4	4	5	5	3	4	4	4	4	4	4	4	4
	21	1	2	1	120	3	60	7	90	6156	2	2	2	3	3	3	3	4	2	1	3	2	2	3	3	2	2	2	3	3	3	5	3	5	5	5	4	4	4	4	5	5	5	4	4	4	5	4	4
	21	2	4	2	60	0	0	6	120	6156	3	3	2	3	3	4	3	3	3	4	5	2	5	2	2	2	4	4	4	4	4	5	5	4	4	4	5	5	5	4	5	5	4	4	4	4	4	4	4
	23	1	4	4	90	7	60	7	60	6228	3	4	4	3	3	3	4	3	3	2	3	3	2	3	1	4	3	1	4	3	3	4	2	5	3	4	4	4	4	4	4	4	5	4	5	5	4	4	5
	19	1	2	0	0	4	180	7	60	6240	3	2	4	3	3	2	2	4	3	3	1	5	1	5	1	5	2	4	3	3	2	2	2	3	5	3	3	3	3	3	3	5	3	3	4	5	5	2	1
	19	1	2	0	0	4	180	7	60	6240	3	2	4	3	3	2	2	4	3	3	1	5	1	5	1	5	2	4	3	3	2	2	2	3	5	3	3	3	3	3	3	5	3	3	4	5	5	2	1
		1	2	0	0	3	120	5	120	6240	3	2	2	2	2	3	3	2	2	1	4	3	4	2	3	2	4	3	5	4	2	4	3	5	3	3	5	4	3	4	4	3	3	4	4	3	4	5	4
		1	2	0	0	3	120	5	120	6240	3	2	2	2	2	3	3	2	2	1	4	3	4	2	3	2	4	3	5	4	2	4	3	5	3	3	5	4	3	4	4	3	3	4	4	3	4	5	4
	18	2	2	0	0	5	60	7	90	6240	3.0037697052775876	2.8523972602739724	2.8743994509265614	2.9358710562414267	3.1652949245541837	2.78147512864494	2.9872983178853416	2.883904109589041	2.8423037367158037	2.8268175582990396	3.5383824537354354	2.83339046966061	3.4840261078667125	2.758679958748711	3.101963486048915	2.7024340075419953	2	2	4	4	2	2	5	5	4	2	4	5	5	4	3	5	5	5	4	5	4	5	2
	53	2	1	0	0	4	180	7	60	6240	4	4	2	2	3	3	3	2	3	2	3	4	3	3	2	4	4	4	3	3	2	5	5	5	5	4	4	5	5	5	5	4	4	4	5	3	4	3	3
	22	2	1	7	90	7	90	7	30	6279	4	3	3	3	4	3	3	3	3	4	4	2	3	1	4	1	3	4	5	4	4	5	5	4	5	5	4	3	4	4	4	5	4	4	5	4	4	3	4
	24	2	3	5	90	7	120	3	60	6285	3	3	3	4	3	3	3	3	3	2	3	2	3	2	3	3	4	4	3	4	2	2	3	5	5	5	5	5	4	4	4	4	3	4	5	5	3	4	3
	18	1	1	2	120	3	160	3	150	6312	4	4	4	4	3	3	3	3	3	3	5	5	5	5	5	5	2	5	5	5	5	5	5	4	4	4	4	4	4	4	4	4	4	4	5	5	5	5	5
	22	2	3	1	30	4	180	7	60	6339	4	3	2	4	4	3	4	2	2	4	3	3	4	2	2	2	4	4	5	5	4	5	4	5	5	5	3	3	4	4	4	5	4	4	5	3	5	4	2
	19	1	2	0	0	5	125	4	120	6340	2	2	3	4	3	1	1	2	3	4	3	4	3	3	2	1	2	2	3	4	4	5	4	5	3	1	2	3	2	5	2	4	3	2	3	4	5	4	4
	19	1	2	0	0	5	125	4	120	6340	2	2	3	4	3	1	1	2	3	4	3	4	3	3	2	1	2	2	3	4	4	5	4	5	3	1	2	3	2	5	2	4	3	2	3	4	5	4	4
	20	1	2	3	60	2	120	5	120	6354	4	4	3	3	4	2	4	3	2	4	5	4	4	3	5	4	5	5	5	5	5	0	4	5	5	4	3	4	5	4	4	5	3	4	5	5	4	5	5
	24	1	2	3	60	1	0	4	180	6354	3	3	2	4	3	2	3	2	4	4	4	4	4	4	4	4	4	5	5	4	4	5	4	4	4	4	4	5	5	5	5	5	5	5	5	5	4	4	4
	24	1	2	3	60	1	0	4	180	6354	3	3	2	4	3	2	3	2	4	4	4	4	4	4	4	4	4	5	5	4	4	5	4	4	4	4	4	5	5	5	5	5	5	5	5	5	4	4	4
	18	1	1	3	60	3	60	7	90	6354	4	4	4	3	4	2	4	4	4	4	4	4	4	3	3	2	4	3	4	4	4	5	4	5	5	4	5	5	4	4	4	4	5	3	5	4	4	5	5
	21	1		1	180	0	0	6	120	6354	2	3	3	3	3	2	4	4	3	2	4	2	4	2	4	2	4	3	2	4	4	5	4	3	4	5	4	2	4	4	5	5	4	4	5	5	5	4	5
	21	1		1	180	0	0	6	120	6354	2	3	3	3	3	2	4	4	3	2	4	2	4	2	4	2	4	3	2	4	4	5	4	3	4	5	4	2	4	4	5	5	4	4	5	5	5	4	5
	21	1	3	1	80	2	240	7	75	6384	3	2	4	3	4	1	3	4	3	4	2	5	5	4	4	3	5	5	5	4	4	5	5	3	3	2	3	2	4	3	5	5	3	5	4	3	3	5	4
	21	1	3	1	80	2	240	7	75	6384	3	2	4	3	4	1	3	4	3	4	2	5	5	4	4	3	5	5	5	4	4	5	5	3	3	2	3	2	4	3	5	5	3	5	4	3	3	5	4
	19	1	2	2	240	0	0	5	120	6384	3	3	2	3	4	3	3	4	3	3	5	1	5	1	5	1	4	4	5	4	5	5	5	5	5	5	5	4	5	4	5	5	5	4	5	5	4	5	5
	19	1	2	2	240	0	0	5	120	6384	3	3	2	3	4	3	3	4	3	3	5	1	5	1	5	1	4	4	5	4	5	5	5	5	5	5	5	4	5	4	5	5	5	4	5	5	4	5	5
	20	1	1	4	120	3	240	3	80	6384	1	1	1	2	2	2	1	1	1	1	5	5	5	5	5	5	5	5	5	5	5	5	5	4	4	5	5	5	5	5	4	4	5	5	5	5	5	5	4
	21	1	3	2	60	2	30	4	180	6396	4	4	3	3	4	3	3	4	3	3	4	2	4	3	3	2	4	4	5	5	3	5	5	5	5	4	4	4	4	4	4	5	3	4	4	3	3	3	4
	23	1	2	1	120	2	120	7	90	6396	3	3	2	2	3	3	3	2	2	1	3	3	3	4	2	3	4	3	4	3	1	5	4	4	4	4	5	4	4	3	4	5	4	3	4	3	3	4	2
	19	2	2	3	30	3	30	6	120	6417	4	3	3	4	4	3	3	4	4	4	4	4	4	4	2	4	4	4	4	5	5	5	5	4	5	5	5	5	5	5	5	5	5	4	5	2	5	5	4
	20	1	3	6	120	2	90	7	60	6456	3	3	2	2	4	3	3	2	3	4	3	3	3	3	2	2	4	4	4	4	4	4	5	5	4	3	5	5	4	5	4	4	4	4	4	1	1	2	4
	21	1	5	3	120	4	120	7	60	6468	4	3	4	4	4	3	4	4	3	4	4	2	4	2	3	2	4	4	3	3	4	5	5	5	4	5	5	5	5	5	4	5	5	5	4	4	5	4	5
	23	1	4	5	90	1	0	7	90	6525	3	3	2	3	4	3	3	3	3	2	4	2	4	2	4	2	4	5	5	5	4	4	5	4	5	4	5	5	5	5	4	5	5	5	4	5	5	4	5
	20	2	1	5	90	0	0	7	90	6525	4	4	1	3	4	3	3	3	4	4	5	1	5	1	1	3	4	4	5	5	5	5	5	5	5	5	5	5	4	4	5	5	4	4	5	4	4	5	5
	21	1	3	3	60	2	120	7	90	6594	3	3	3	3	4	3	3	3	3	2	2	3	2	4	2	4	4	2	4	4	4	5	4	2	5	5	4	5	5	4	4	5	4	4	3	3	3	3	2
	20	1	2	4	120	0	0	7	90	6624	4	4	2	3	4	3	4	3	4	4	4	4	3	5	4	3	4	4	4	4	3	3	3	5	5	5	5	3	5	5	4	5	5	5	4	5	5	4	5
	20	1	2	4	120	0	0	7	90	6624	4	4	2	3	4	3	4	3	4	4	4	4	3	5	4	3	4	4	4	4	3	3	3	5	5	5	5	3	5	5	4	5	5	5	4	5	5	4	5
	18	1	2	1	120	2	60	6	120	6636	4	3	3	2	3	4	2	3	4	2	5	4	4	3	5	5	5	4	5	5	4	4	4	3	5	3	5	4	4	5	5	4	4	3	3	3	4	3	3
	18	1	2	1	120	2	60	6	120	6636	4	3	3	2	3	4	2	3	4	2	5	4	4	3	5	5	5	4	5	5	4	4	4	3	5	3	5	4	4	5	5	4	4	3	3	3	4	3	3
	18	1	1	5	120	6	90	7	45	6660	4	4	4	3	4	3	4	4	3	4	3	2	4	2	5	1	4	5	5	4	4	4	4	5	5	4	5	5	5	5	5	5	5	4	3	2	5	5	4
	20	1	2	6	240	0	0	4	60	6672	2	1	3	3	2	2	2	2	1	2	2	2	1	2	1	2	3	3	2	3	3	4	3	3	2	2	3	4	3	3	3	3	3	2	3	3	3	2	2
	24	1	3	0	0	0	0	7	120	6720	3	3	3	3	4	3	3	2	2	2	5	1	3	1	4	2	5	3	3	4	3	3	3	2	2	5	3	3	4	3	2	3	4	4	4	2	3	3	3
	20	1	2	0	0	4	0	7	120	6720	2	2	1	1	1	2	2	1	2	2	5	4	3	2	4	1	3	4	3	5	4	5	4	2	5	5	3	4	5	3	5	5	5	3	5	4	4	5	5
	20	1	2	0	0	4	0	7	120	6720	2	2	1	1	1	2	2	1	2	2	5	4	3	2	4	1	3	4	3	5	4	5	4	2	5	5	3	4	5	3	5	5	5	3	5	4	4	5	5
	20	1	2	2	0	0	0	7	120	6720	4	4	4	4	4	4	4	4	3	4	1	5	1	5	1	5	5	2	1	5	5	4	5	2	5	5	2	5	2	2	5	5	5	4	4	5	2	1	1
	19	1	2	1	0	0	0	7	120	6720	3	3	2	3	3	2	3	3	2	3	4	2	1	1	4	1	5	2	1	5	4	4	5	2	4	5	4	5	1	1	2	3	4	2	4	2	4	5	4
	20	1	2	1	0	0	0	7	120	6720	4	4	3	3	4	4	4	3	3	4	4	1	5	2	5	1	2	4	4	4	4	5	5	4	4	5	4	5	5	5	5	3	5	5	5	5	2	3	4
	19	1	2	1	0	0	0	7	120	6720	3	3	2	3	3	2	3	3	2	3	4	2	1	1	4	1	5	2	1	5	4	4	5	2	4	5	4	5	1	1	2	3	4	2	4	2	4	5	4
	20	1	2	1	0	0	0	7	120	6720	4	4	3	3	4	4	4	3	3	4	4	1	5	2	5	1	2	4	4	4	4	5	5	4	4	5	4	5	5	5	5	3	5	5	5	5	2	3	4
	21	1	2	0	0	0	0	7	120	6720	2	3	4	2	1	1	3	2	2	3	4	3	4	2	3	3	3	4	3	3	2	5	2	2	3	4	5	5	3	5	5	5	4	4	5	2	3	5	5
	19	1	2	0	0	0	0	7	120	6720	3	3	3	3	2	2	2	3	3	2	4	3	4	2	4	2	2	4	3	3	3	4	4	5	4	4	5	4	3	4	3	4	3	4	4	2	3	4	4
	23	1	2	0	0	0	0	7	120	6720	4	4	4	2	3	4	4	2	3	4	1	5	1	5	1	5	5	3	3	5	5	5	5	3	5	2	5	5	5	5	5	5	5	5	2	5	3	3	5
	19	1	2	0	0	0	0	7	120	6720	4	4	4	4	4	4	4	4	4	4	5	5	5	5	5	5	5	5	5	5	5	5	5	5	5	5	5	5	5	5	5	5	5	5	5	5	5	5	5
	19	1	2	0	0	0	0	7	120	6720	4	4	4	4	4	4	4	4	4	4	5	5	5	5	5	5	5	5	5	5	5	5	5	5	5	5	5	5	5	5	5	5	5	5	5	5	5	5	5
	23	1	2	0	0	0	0	7	120	6720	4	4	4	2	3	3	4	4	3	4	3	3	4	4	2	3	4	5	5	4	5	5	5	5	5	5	5	5	5	5	5	5	5	5	5	5	5	5	5
	18	1	2	0	0	0	0	7	120	6720	3	3	3	4	3	3	3	4	2	3	5	2	4	2	4	2	4	4	4	4	5	5	5	5	4	4	4	4	5	4	4	4	4	2	1	5	4	4	4
	21	1	2	0	0	0	0	7	120	6720	3	4	3	4	4	4	4	4	4	4	2	1	2	2	2	2	4	3	5	4	3	4	4	3	4	4	5	5	4	4	5	5	5	4	4	1	4	5	3
	19	1	2	0	0	0	0	7	120	6720	2	2	2	2	2	2	2	2	2	2	5	1	5	5	1	5	1	2	5	1	1	5	1	5	5	1	3	5	5	5	2	4	4	5	3	1	3	3	3
	19	1	2	0	0	0	0	7	120	6720	2	2	2	2	2	2	2	2	2	2	5	1	5	5	1	5	1	2	5	1	1	5	1	5	5	1	3	5	5	5	2	4	4	5	3	1	3	3	3
	19	1	2	0	0	0	0	7	120	6720	2	2	2	2	2	2	2	2	2	2	5	1	5	5	1	5	1	2	5	1	1	5	1	5	5	1	3	5	5	5	2	4	4	5	3	1	3	3	3
	24	1	2	0	0	0	0	7	120	6720	4	4	4	4	4	2	3	2	3	3	4	3	4	3	2	3	4	4	5	4	4	4	4	5	4	4	5	4	5	4	4	5	5	4	3	2	5	4	3
	23	1	2	0	0	0	0	7	120	6720	4	4	4	4	4	4	4	4	4	4	5	1	5	1	5	1	5	5	5	5	5	5	5	5	5	5	5	5	5	5	5	5	5	5	5	5	5	5	5
	23	1	2	0	0	0	0	7	120	6720	4	4	4	4	4	4	4	4	4	4	5	1	5	1	5	1	5	5	5	5	5	5	5	5	5	5	5	5	5	5	5	5	5	5	5	5	5	5	5
	18	1	2	0	0	0	0	7	120	6720	4	4	4	4	4	4	3	3	3	2	3	3	2	3	3	3	3	2	4	3	3	4	4	2	3	2	2	4	3	4	4	3	3	3	4	3	2	4	4
	19	1	2	0	0	0	0	6	140	6720	2	3	1	2	3	3	2	1	3	3	1	5	2	5	1	5	2	3	5	2	2	5	3	2	3	1	2	2	3	3	1	5	3	3	5	5	3	4	3
	19	1	1	0	0	0	0	7	120	6720	2	4	4	4	4	2	3	4	4	4	4	1	5	1	5	1	5	2	5	5	5	5	1	1	5	5	1	5	4	4	5	5	5	4	1	1	3	2	4
	18	1	1	0	0	0	0	7	120	6720	3	2	3	3	3	2	3	2	3	4	4	1	4	1	2	2	4	2	1	3	2	5	4	4	3	4	4	4	4	4	4	5	5	5	5	2	4	3	4
	20	1	1	0	0	0	0	7	120	6720	4	4	4	4	4	4	4	4	4	4	5	5	5	5	5	5	5	5	5	5	5	5	5	5	5	5	5	5	5	5	5	5	5	5	5	5	5	5	5
	20	1	1	0	0	0	0	7	120	6720	4	4	4	4	4	4	4	4	4	4	5	5	5	5	5	5	5	5	5	5	5	5	5	5	5	5	5	5	5	5	5	5	5	5	5	5	5	5	5
	18	1	1	0	0	0	0	7	120	6720	4	3	3	2	3	3	4	3	4	3	5	3	5	2	3	4	2	1	4	5	4	5	5	2	3	5	2	5	4	4	3	3	4	3	5	3	2	4	3
	19	1	1	0	0	0	0	7	120	6720	4	3	3	2	4	4	4	3	3	3	4	3	4	4	5	4	4	3	3	5	4	5	4	4	4	4	5	3	3	4	5	5	5	4	3	2	4	4	3
	18	1	1	0	0	0	0	7	120	6720	3	3	2	4	4	3	3	3	3	3	2	3	3	5	3	5	4	3	4	5	4	4	2	4	5	3	4	5	4	5	4	5	3	5	4	2	4	4	4
	18	1	1	0	0	0	0	7	120	6720	3	4	4	4	4	3	4	4	4	4	4	4	4	3	2	3	4	5	4	4	4	5	5	5	5	5	5	5	5	5	5	5	5	5	5	3	4	5	4
	19	1	1	0	0	0	0	7	120	6720	4	4	4	4	4	1	4	4	4	4	5	1	5	1	5	1	2	5	5	5	5	4	5	5	4	5	5	5	5	5	5	5	5	5	5	4	5	5	5
	18	1	1	0	0	0	0	7	120	6720	3	4	4	4	4	3	4	4	4	4	4	4	4	3	2	3	4	5	4	4	4	5	5	5	5	5	5	5	5	5	5	5	5	5	5	3	4	5	4
	19	1	1	0	0	0	0	7	120	6720	4	4	4	4	4	1	4	4	4	4	5	1	5	1	5	1	2	5	5	5	5	4	5	5	4	5	5	5	5	5	5	5	5	5	5	4	5	5	5
	18	1	1	0	0	0	0	7	120	6720	3	3	3	3	3	3	3	3	3	3	4	4	4	4	4	4	3	4	5	4	5	4	4	4	4	5	3	5	5	4	5	5	5	4	4	5	5	4	4
	18	1	1	0	0	0	0	7	120	6720	3	3	3	3	3	3	3	3	3	3	4	4	4	4	4	4	3	4	5	4	5	4	4	4	4	5	3	5	5	4	5	5	5	4	4	5	5	4	4
	19	1	1	0	0	0	0	7	120	6720	4	4	2	3	3	4	3	2	4	3	4	1	4	2	3	2	3	3	4	5	3	4	4	3	4	4	3	5	5	4	5	5	5	4	4	2	4	4	4
	20	1	1	0	0	0	0	7	120	6720	4	4	4	4	4	4	4	4	4	4	3	2	4	2	3	2	5	5	5	5	5	5	5	5	5	5	5	5	4	4	5	5	5	5	5	5	5	5	5
	21	2	4	1	0	1	0	7	120	6720	3	3	3	3	2	3	2	3	3	2	4	2	4	2	2	2	4	3	2	3	2	5	4	4	4	4	4	4	4	5	5	5	4	4	5	5	5	5	4
	21	2	4	0	0	0	0	7	120	6720	2	3	3	4	4	3	3	3	1	3	2	4	1	3	2	3	3	3	4	4	4	4	4	3	4	3	3	3	5	3	4	5	4	3	5	5	5	5	2
	24	2	4	0	0	0	0	7	120	6720	2	2	4	4	4	1	4	4	3	4	4	4	5	1	5	1	4	5	5	5	5	5	5	5	5	5	5	5	4	5	5	5	5	4	5	5	5	5	5
	22	2	4	0	0	0	0	7	120	6720	2	2	3	4	3	4	3	3	2	4	3	2	4	3	1	3	4	4	5	3	5	5	5	5	4	5	5	4	5	5	3	4	5	3	4	4	3	2	4
	22	2	4	0	0	0	0	7	120	6720	2	2	3	2	2	2	3	2	2	2	2	4	3	3	3	4	3	2	4	3	2	4	3	2	4	5	2	4	3	2	3	3	4	3	3	3	4	3	2
	21	2	4	0	0	0	0	7	120	6720	2	2	2	2	3	3	3	2	3	3	3	2	3	3	2	2	2	1	3	3	3	3	3	3	4	3	4	3	4	4	4	4	4	4	4	3	2	3	3
	27	2	3	1	0	1	0	7	120	6720	4	4	2	4	4	3	4	3	3	4	4	4	4	3	3	3	4	5	5	5	5	5	5	5	4	4	4	5	5	4	5	5	5	4	5	3	3	4	4
	19	2	3	0	0	1	0	7	120	6720	2	2	2	2	3	2	2	2	2	2	4	3	3	4	3	3	2	3	3	2	2	3	3	2	3	3	2	2	2	2	2	2	2	2	4	3	2	4	1
	19	2	3	0	0	1	0	7	120	6720	2	2	2	2	3	2	2	2	2	2	4	3	3	4	3	3	2	3	3	2	2	3	3	2	3	3	2	2	2	2	2	2	2	2	4	3	2	4	1
	21	2	3	0	0	2	120	6	120	6720	3	2	3	2	2	3	2	2	2	2	4	2	4	2	2	2	3	4	4	4	4	4	4	4	4	3	4	4	4	4	4	4	4	2	3	3	2	4	3
	21	2	3	0	0	2	120	6	120	6720	3	2	3	2	2	3	2	2	2	2	4	2	4	2	2	2	3	4	4	4	4	4	4	4	4	3	4	4	4	4	4	4	4	2	3	3	2	4	3
	21	2	3	0	0	2	120	6	120	6720	3	2	3	2	2	3	2	2	2	2	4	2	4	2	2	2	3	4	4	4	4	4	4	4	4	3	4	4	4	4	4	4	4	2	3	3	2	4	3
	19	2	3	0	0	0	0	7	120	6720	4	3	2	3	3	3	2	2	2	2	3	1	3	1	3	1	3	3	4	3	3	5	4	4	4	4	3	3	4	5	4	5	5	4	5	5	4	4	4
	19	2	3	0	0	0	0	7	120	6720	4	3	2	3	3	3	2	2	2	2	3	1	3	1	3	1	3	3	4	3	3	5	4	4	4	4	3	3	4	5	4	5	5	4	5	5	4	4	4
	21	2	3	0	0	0	0	7	120	6720	3	3	4	4	4	3	4	3	3	2	5	2	5	2	1	2	3	1	5	5	3	5	5	2	5	5	3	5	5	3	5	3	5	5	5	5	5	5	2
	21	2	3	0	0	0	0	7	120	6720	4	2	2	3	3	4	3	2	3	2	4	2	3	3	4	2	4	3	5	3	2	4	3	4	5	4	4	5	5	4	5	5	5	4	3	4	3	4	2
	21	2	3	0	0	0	0	7	120	6720	4	2	2	4	4	4	4	4	4	4	4	1	5	3	3	2	4	4	5	5	4	5	5	2	5	5	4	5	5	4	5	5	5	5	4	5	5	4	2
	20	2	3	0	0	0	0	7	120	6720	4	4	3	3	4	2	3	3	3	3	4	2	4	3	3	2	4	5	4	5	4	5	4	4	5	4	4	5	5	4	5	4	5	5	5	5	5	4	4
	20	2	3	0	0	0	0	7	120	6720	4	4	3	3	4	2	3	3	3	3	4	2	4	3	3	2	4	5	4	5	4	5	4	4	5	4	4	5	5	4	5	4	5	5	5	5	5	4	4
	23	2	3	0	0	0	0	7	120	6720	4	4	2	4	4	4	4	4	4	3	3	5	2	4	3	3	4	4	5	5	5	4	4	5	5	5	5	5	5	5	5	5	5	5	5	4	5	4	4
	21	2	3	0	0	0	0	7	120	6720	4	4	4	4	4	4	4	4	4	4	3	3	4	4	4	4	3	2	3	5	5	5	5	5	5	5	4	5	5	5	4	5	5	4	4	5	5	5	5
	20	2	3	0	0	0	0	7	120	6720	4	4	4	4	4	3	4	3	4	4	2	4	3	3	3	4	4	2	2	5	5	4	4	2	5	5	2	2	4	4	5	5	5	5	2	5	3	2	2
	19	2	3	0	0	0	0	7	120	6720	3	3	3	3	3	3	3	3	3	2	4	2	4	4	4	1	4	4	4	4	4	4	4	4	4	4	4	4	4	4	4	5	5	5	3	2	5	5	5
	19	2	3	0	0	0	0	7	120	6720	3	3	3	3	3	3	3	3	3	2	4	2	4	4	4	1	4	4	4	4	4	4	4	4	4	4	4	4	4	4	4	5	5	5	3	2	5	5	5
	21	2	2	0	0	7	120	7	60	6720	3	3	4	4	4	4	4	3	3	2	4	3	3	2	3	2	4	5	5	5	5	5	5	5	5	5	5	5	4	5	3	5	5	5	5	2	5	4	3
	19	2	2	0	0	7	120	7	60	6720	2	4	2	2	3	4	3	3	3	2	3	2	3	3	2	3	4	3	3	4	3	4	4	2	4	5	2	4	3	1	4	3	4	3	3	4	5	3	3
	20	2	2	3	0	1	0	7	120	6720	3	3	4	4	4	33	4	4	3	4	3	3	3	4	3	2	4	3	4	4	4	5	4	4	4	3	4	4	5	5	5	5	5	4	5	4	4	4	3.5884588804422943
	20	2	2	3	0	1	0	7	120	6720	3	3	4	4	4	33	4	4	3	4	3	3	3	4	3	2	4	3	4	4	4	5	4	4	4	3	4	4	5	5	5	5	5	4	5	4	4	4	3.5884588804422943
	20	2	2	1	0	1	0	7	120	6720	4	4	4	4	4	4	4	4	4	4	5	1	3	1	5	1	5	4	5	5	4	4	4	5	5	5	5	5	5	5	5	5	5	5	5	5	5	5	5
	20	2	2	1	0	1	0	7	120	6720	4	4	4	4	4	4	4	4	4	4	5	1	3	1	5	1	5	4	5	5	4	4	4	5	5	5	5	5	5	5	5	5	5	5	5	5	5	5	5
	20	2	2	1	0	0	0	7	120	6720	4	4	4	3	3	3	4	4	4	3	4	2	4	2	3	2	4	5	3	5	4	5	4	4	4	4	5	3	5	5	3	4.362068965517241	5	4	5	4	4	3	3
	20	2	2	1	0	0	0	7	120	6720	4	4	4	3	3	3	4	4	4	3	4	2	4	2	3	2	4	5	3	5	4	5	4	4	4	4	5	3	5	5	3	4.362068965517241	5	4	5	4	4	3	3
	19	2	2	0	0	2	120	6	120	6720	3	2	2	2	3	3	3	4	4	3	5	3	4	3	3	2	4	4	3	5	4	5	5	4	5	5	3	5	5	4	2	5	4	4	5	4	4	5	5
	19	2	2	0	0	2	120	6	120	6720	3	2	2	2	3	3	3	4	4	3	5	3	4	3	3	2	4	4	3	5	4	5	5	4	5	5	3	5	5	4	2	5	4	4	5	4	4	5	5
	19	2	2	0	0	1	0	7	120	6720	3	3	4	4	2	2	3	1	2	2	3	4	3	1	4	1	4	4	5	4	3	5	4	5	5	5	5	5	5	5	5	5	4	5	5	5	5	5	5
	19	2	2	0	0	1	0	7	120	6720	3	3	4	4	2	2	3	1	2	2	3	4	3	1	4	1	4	4	5	4	3	5	4	5	5	5	5	5	5	5	5	5	4	5	5	5	5	5	5
	19	2	2	0	0	0	0	7	120	6720	3	3	3	4	3	3	3	3	3	3	4	2	3	2	3	1	4	4	4	4	4	4	4	3	5	4	3	4	5	4	5	5	5	5	4	4	4	4	3
	20	2	2	0	0	0	60	7	120	6720	3	3	3	3	4	2	2	2	2	2	3	2	2	3	3	3	3	3	3	3	3	3	4	2	5	5	4	5	5	5	3	5	5	4	4	5	4	2	2
	23	2	2	0	0	0	0	7	120	6720	2	2	3	2	3	4	3	2	3	3	4	3	5	4	3	3	4	2	4	5	4	5	5	4	5	5	4	5	5	5	5	5	4	4	5	5	4	5	4
	23	2	2	0	0	0	0	7	120	6720	2	2	3	2	3	4	3	2	3	3	4	3	5	4	3	3	4	2	4	5	4	5	5	4	5	5	4	5	5	5	5	5	4	4	5	5	4	5	4
	20	2	2	0	0	0	0	7	120	6720	2	2	2	2	2	2	2	2	2	1	3	3	4	2	3	2	2	4	4	4	4	5	4	1	4	4	1	4	4	2	4	4	4	4	4	2	2	4	4
	19	2	2	0	0	0	0	7	120	6720	4	3	4	4	2	3	2	3	1	2	1	5	1	2	1	5	2	3	3	4	1	5	3	4	5	5	4	5	5	5	3	5	5	4	5	1	5	5	1
	19	2	2	0	0	0	0	7	120	6720	4	3	4	4	2	3	2	3	1	2	1	5	1	2	1	5	2	3	3	4	1	5	3	4	5	5	4	5	5	5	3	5	5	4	5	1	5	5	1
	19	2	2	0	0	0	0	7	120	6720	3	3	4	3	3	3	3	3	3	3	4	3	4	3	3	3	3	4	4	4	4	3	4	4	4	4	4	4	4	4	4	4	4	4	4	4	4	4	4
	19	2	2	0	0	0	0	7	120	6720	3	3	4	3	3	3	3	3	3	3	4	3	4	3	3	3	3	4	4	4	4	3	4	4	4	4	4	4	4	4	4	4	4	4	4	4	4	4	4
	20	2	2	0	0	0	0	7	120	6720	3	3	3	4	3	3	3	4	3	3	5	1	1	4	1	1	4	5	5	5	4	5	5	2	5	4	2	5	4	4	5	5	4	4	1	2	4	4	2
	19	2	2	0	0	0	0	7	120	6720	2	2	3	2	2	2	2	2	2	2	3	3	3	4	2	3	2	2	3	3	3	4	3	2	4	3	2	3	3	2	2	3	3	2	3	3	2	3	2
	19	2	2	0	0	0	0	7	120	6720	3	3	3	1	4	2	2	3	3	1	2	3	5	4	2	4	4	2	5	4	4	5	4	2	5	5	4	5	5	4	5	5	5	4	2	5	5	5	1
	19	2	2	0	0	0	0	7	120	6720	2	2	3	2	2	2	2	2	2	2	3	3	3	4	2	3	2	2	3	3	3	4	3	2	4	3	2	3	3	2	2	3	3	2	3	3	2	3	2
	20	2	2	0	0	0	0	7	120	6720	3	3	3	4	3	3	3	4	3	3	5	1	1	4	1	1	4	5	5	5	4	5	5	2	5	4	2	5	4	4	5	5	4	4	1	2	4	4	2
	20	2	2	0	0	0	0	7	120	6720	3	3	3	4	3	3	3	4	3	3	5	1	1	4	1	1	4	5	5	5	4	5	5	2	5	4	2	5	4	4	5	5	4	4	1	2	4	4	2
	19	2	2	0	0	0	0	7	120	6720	4	3	3	2	3	3	3	4	4	2	5	1	5	1	5	1	3	3	3	3	3	5	3	5	3	3	3	3	3	3	3	3	3	3	3	3	3	3	3
	19	2	2	0	0	0	0	7	120	6720	2	2	2	2	3	1	2	2	3	4	3	2	3	2	2	3	2	2	4	3	2	5	4	2	5	2	1	4	5	4	3	5	3	3	5	5	4	5	3
	19	2	2	0	0	0	0	7	120	6720	2	2	2	2	3	1	2	2	3	4	3	2	3	2	2	3	2	2	4	3	2	5	4	2	5	2	1	4	5	4	3	5	3	3	5	5	4	5	3
	19	2	2	0	0	0	0	7	120	6720	4	3	3	2	3	3	3	4	4	2	5	1	5	1	5	1	3	3	3	3	3	5	3	5	3	3	3	3	3	3	3	3	3	3	3	3	3	3	3
	19	2	2	0	0	0	0	7	120	6720	4	3	3	2	3	3	3	4	4	2	5	1	5	1	5	1	3	3	3	3	3	5	3	5	3	3	3	3	3	3	3	3	3	3	3	3	3	3	3
	20	2	2	0	0	0	0	7	120	6720	3	2	2	2	2	3	3	3	2	3	4	3	3	2	3	2	3	3	3	4	4	5	3	2	3	4	4	4	2	3	3	3	3	3	3	3	3	3	3
	19	2	2	0	0	0	0	7	120	6720	4	3	4	3	4	2	4	4	3	3	2	3	4	2	2	2	4	3	5	4	3	4	4	4	5	5	4	4	3	4	5	5	5	4	4	4	4	3	3
	20	2	2	0	0	0	0	7	120	6720	4	3	1	4	4	4	3	3	3	3	4	2	4	4	4	2	4	3	5	4	4	5	5	4	5	5	5	5	4	5	5	5	5	5	5	5	3	3	4
	18	2	2	0	0	0	0	7	120	6720	3	3	3	3	3	3	3	3	3	3	4	1	4	1	4	1	3	3	3	3	2	3	3	3	2	3	3	3	4	3	3	3	4	3	2	1	3	3	3
	18	2	2	0	0	0	0	7	120	6720	3	3	3	3	3	3	3	3	3	3	4	1	4	1	4	1	3	3	3	3	2	3	3	3	2	3	3	3	4	3	3	3	4	3	2	1	3	3	3
	18	2	2	0	0	0	0	7	120	6720	3	3	3	3	3	3	3	3	3	3	4	1	4	1	4	1	3	3	3	3	2	3	3	3	2	3	3	3	4	3	3	3	4	3	2	1	3	3	3
	20	2	2	0	0	0	0	7	120	6720	2	3	3	2	3	3	2	2	3	2	5	2	4	2	5	2	3	4	3	4	3	4	3	5	5	5	3	4	4	5	5	5	5	3	3	2	3	4	5
	18	2	2	0	0	0	0	7	120	6720	4	4	3	3	2	4	4	4	3	3	5	4	5	5	5	2	5	4	5	3	4	5	5	4	5	5	5	3	5	5	4	5	5	5	4	4	4	5	5
	20	2	2	0	0	0	0	7	120	6720	2	3	3	2	3	3	2	2	3	2	5	2	4	2	5	2	3	4	3	4	3	4	3	5	5	5	3	4	4	5	5	5	5	3	3	2	3	4	5
	18	2	2	0	0	0	0	7	120	6720	4	4	3	3	2	4	4	4	3	3	5	4	5	5	5	2	5	4	5	3	4	5	5	4	5	5	5	3	5	5	4	5	5	5	4	4	4	5	5
[truncated: 869 more rows]
[truncated: 10 more columns]
